# Supplementary material for: Adherence to standardized assessments through a complexity-based model for categorizing rehabilitation©: design and implementation in an acute hospital
Source: BMC Med Inform Decis Mak. 2018 Mar 12;18:21. doi: 10.1186/s12911-018-0590-1 (PMC5848603; doi:10.1186/s12911-018-0590-1)
Supplement: Supplementary file 1 — Database CMCR. (XLSX 5317 kb) [file 12911_2018_590_MOESM1_ESM.xlsx]

## Sheet: Julio-Agosto-Sept 2011
Mes	categorización	Habitación	Atenciones	Codigo
JULIO		RN	2	692302
JULIO		RN	1	693566
JULIO		RN	1	696939
JULIO		RN	3	698769
JULIO		RN	1	699516
JULIO		RN	1	699930
JULIO		RN	1	699893
JULIO		632	2	699934
JULIO		631	3	699713
JULIO		629	2	699457
JULIO		628	2	698929
JULIO		627	3	699076
JULIO		624	2	699565
JULIO		622	2	697097
JULIO		619	2	699944
JULIO		615	4	691564
JULIO		614	2	699002
JULIO		613	2	699965
JULIO		611	2	699788
JULIO		610	2	699631
JULIO		604	3	699914
JULIO		602	2	699509
JULIO		601	2	699822
JULIO		591	2	699619
JULIO		588	2	699444
JULIO		587	3	696554
JULIO		586	3	699740
JULIO		584	3	699589
JULIO		583	3	699899
JULIO		582	3	699645
JULIO		571	3	699922
JULIO		570	3	694753
JULIO		569	3	699514
JULIO		568	4	693637
JULIO		567	2	697622
JULIO		566	3	699400
JULIO		565	2	698229
JULIO		564	3	699261
JULIO		563	3	699970
JULIO		562	3	699064
JULIO		552	3	699602
JULIO		551	3	697065
JULIO		550	3	699676
JULIO		549	4	694777
JULIO		547	4	668785
JULIO		546	3	699508
JULIO		545	2	698499
JULIO		544	3	698424
JULIO		542	3	699592
JULIO		541	4	691801
JULIO		531	2	699714
JULIO		530	2	699671
JULIO		528	3	699865
JULIO		525	3	699627
JULIO		523	2	690024
JULIO		522	4	669168
JULIO		521	3	699068
JULIO		520	3	694285
JULIO		515	2	699805
JULIO		514	2	699953
JULIO		512	4	699691
JULIO		509	3	699879
JULIO		508	2	697316
JULIO		507	3	696150
JULIO		504	2	699453
JULIO		503	3	699412
JULIO		502	3	699314
JULIO		447	3	699946
JULIO		429	2	699811
JULIO		352	3	699499
JULIO		351	2	699889
JULIO		346	2	699745
JULIO		337	2	699700
JULIO		323	2	699626
JULIO		311	2	699751
JULIO		307	2	699534
JULIO		302	2	698670
JULIO	A	246	2	699670
JULIO		245	2	699888
JULIO		237	3	699913
JULIO		234	2	699786
JULIO		232	3	699590
JULIO		228	3	699355
JULIO		221	4	695369
JULIO		215	2	699704
JULIO		211	2	698641
JULIO		208	3	699890
JULIO		205	3	684973
JULIO		202	3	699744
JULIO		185	2	699962
JULIO		184	2	698555
JULIO		183	3	699789
JULIO		181	3	699686
JULIO		180	1	684025
JULIO		165	1	699746
JULIO		162	3	589787
JULIO		161	2	699677
JULIO		144	3	699652
JULIO		110	2	699680
JULIO		109	2	699902
JULIO		108	3	699436
JULIO		106	1	699326
JULIO		103	2	699975
JULIO		RN	1	692302
JULIO		RN	1	693566
JULIO		RN	1	696939
JULIO		RN	1	699516
JULIO		RN	1	699930
JULIO		RN	1	699893
JULIO		RN	2	700039
JULIO		RN	1	699525
JULIO		634	3	700287
JULIO		632	2	700215
JULIO		630	2	700021
JULIO		628	2	698929
JULIO		625	2	700265
JULIO		622	2	697097
JULIO		621	2	699805
JULIO		618	2	700224
JULIO		616	2	700151
JULIO		616	2	700232
JULIO		615	4	691564
JULIO		613	3	700200
JULIO		611	2	699788
JULIO		610	2	699631
JULIO		606	2	698229
JULIO		602	2	700192
JULIO		601	2	699822
JULIO		590	3	699899
JULIO		587	3	699645
JULIO		586	3	699740
JULIO		583	3	699444
JULIO		582	2	700173
JULIO		581	3	699877
JULIO		571	3	699922
JULIO		570	3	694753
JULIO		569	3	700003
JULIO		568	4	693637
JULIO		565	3	699508
JULIO		563	3	699970
JULIO		562	3	699064
JULIO		551	3	697065
JULIO		550	3	699676
JULIO		549	4	694777
JULIO		548	1	697622
JULIO		547	4	668785
JULIO		546	3	700107
JULIO		545	1	698499
JULIO		542	3	699592
JULIO		541	4	691801
JULIO		532	2	699735
JULIO		531	2	699714
JULIO		528	2	699865
JULIO		527	2	700133
JULIO		526	3	700062
JULIO		525	3	699627
JULIO		524	3	699514
JULIO		523	2	690024
JULIO		522	4	669168
JULIO		521	3	699068
JULIO		518	3	700186
JULIO		516	3	699400
JULIO		515	3	699261
JULIO		513	2	699452
JULIO		512	4	699691
JULIO		511	2	700084
JULIO		509	3	699879
JULIO		507	3	696150
JULIO		506	3	699941
JULIO		505	2	699976
JULIO		503	3	699412
JULIO		502	3	699314
JULIO		353	2	700075
JULIO		348	1	700214
JULIO		340	2	699763
JULIO		338	3	698424
JULIO		317	2	700000
JULIO		311	2	699751
JULIO		309	3	699993
JULIO		237	2	699913
JULIO		235	2	700138
JULIO		226	1	699671
JULIO		222	2	700008
JULIO		221	4	695369
JULIO		214	2	699898
JULIO		212	3	700193
JULIO		211	2	700223
JULIO		207	3	694285
JULIO		205	3	684973
JULIO		203	2	700073
JULIO		185	3	699962
JULIO		184	2	698555
JULIO		183	4	699789
JULIO		181	4	699686
JULIO		180	1	684025
JULIO		162	3	589787
JULIO		141	2	700072
JULIO		139	3	700087
JULIO		111	1	700286
JULIO		108	2	699436
JULIO		107	2	700189
JULIO		105	2	700307
JULIO		103	2	699975
JULIO		102	2	699677
JULIO	M	RN	1	692302
JULIO	M	RN	1	693566
JULIO	M	RN	1	696939
JULIO	M	RN	1	699516
JULIO	M	RN	1	699930
JULIO	M	RN	1	699893
JULIO	B	RN	2	700039
JULIO	M	RN	2	699525
JULIO	M	RN	2	700311
JULIO	M	634	3	700287
JULIO		633	2	700282
JULIO		630	2	700021
JULIO		628	2	698929
JULIO		627	2	699076
JULIO		626	2	700232
JULIO		624	2	700337
JULIO		622	2	697097
JULIO		621	2	699805
JULIO		616	2	700151
JULIO		615	4	691564
JULIO	A	613	3	700200
JULIO		611	2	699788
JULIO		610	2	699631
JULIO		609	2	700344
JULIO		606	2	698229
JULIO	M	605	3	700278
JULIO		604	2	700365
JULIO		602	2	700192
JULIO		601	2	699822
JULIO		591	1	700387
JULIO		590	2	699899
JULIO		589	2	700258
JULIO		587	3	699645
JULIO		586	2	699740
JULIO		584	3	700333
JULIO		583	3	699444
JULIO		582	2	700173
JULIO		581	3	699877
JULIO		570	3	694753
JULIO		569	3	700003
JULIO	*	568	4	693637
JULIO		567	3	700347
JULIO		566	2	700184
JULIO		565	3	699508
JULIO		564	3	700340
JULIO		563	3	699922
JULIO		561	3	700327
JULIO		551	3	697065
JULIO		550	3	699676
JULIO		549	4	694777
JULIO		548	1	697622
JULIO		547	4	668785
JULIO		546	3	700107
JULIO		545	1	698499
JULIO		543	3	700143
JULIO		542	3	700338
JULIO		541	4	691801
JULIO		532	2	699735
JULIO		530	2	700155
JULIO		529	3	700304
JULIO	A	528	3	699865
JULIO		526	3	700062
JULIO		524	3	699514
JULIO		523	2	690024
JULIO	M	522	4	669168
JULIO		518	3	700186
JULIO		517	3	700079
JULIO		516	3	699400
JULIO		515	3	699261
JULIO		513	2	699452
JULIO		512	4	699691
JULIO		511	2	700084
JULIO		509	3	699879
JULIO		507	3	696150
JULIO		506	3	699941
JULIO		503	3	699412
JULIO		502	3	699314
JULIO		354	2	700288
JULIO	A	353	2	700075
JULIO		348	2	700214
JULIO		336	2	700372
JULIO		317	2	700000
JULIO		315	2	699751
JULIO		309	3	699993
JULIO		304	2	700255
JULIO		301	3	700409
JULIO		237	2	699913
JULIO		231	3	700301
JULIO		230	3	700250
JULIO		229	3	700269
JULIO		227	3	700368
JULIO		226	1	699671
JULIO		221	4	695369
JULIO		215	3	700272
JULIO		212	3	700193
JULIO	M	209	3	700377
JULIO		208	3	699592
JULIO		205	3	684973
JULIO	M	204	2	700144
JULIO	A	185	2	699962
JULIO		184	2	698555
JULIO	A	183	4	699789
JULIO	B	182	1	699939
JULIO	A	181	2	699686
JULIO	A	180	1	684025
JULIO	M	162	3	589787
JULIO		139	3	700087
JULIO		112	3	700460
JULIO		111	2	700286
JULIO	B	108	2	699436
JULIO	M	107	2	700189
JULIO	M	105	2	700307
JULIO	M	RN	1	692302
JULIO	M	RN	1	693566
JULIO	M	RN	1	696939
JULIO	M	RN	1	699516
JULIO	M	RN	1	699930
JULIO	M	RN	1	699893
JULIO	M	RN	1	699525
JULIO	M	RN	2	700311
JULIO		633	2	700486
JULIO		632	2	700483
JULIO		631	1	700322
JULIO	M	629	3	700287
JULIO	M	626	2	700232
JULIO		625	2	700576
JULIO	A	624	2	700337
JULIO		620	2	700371
JULIO		619	2	700490
JULIO		615	4	691564
JULIO	A	613	2	700200
JULIO		612	2	700592
JULIO	A	611	2	699788
JULIO	M	609	2	700344
JULIO	M	607	2	699645
JULIO		606	2	698229
JULIO	A	602	2	700192
JULIO	M	601	2	699822
JULIO	M	591	2	700580
JULIO	M	590	2	699899
JULIO	M	589	2	700258
JULIO	A	587	3	699444
JULIO		585	2	700388
JULIO		584	3	700387
JULIO	M	582	2	700173
JULIO	A	581	3	699877
JULIO	A	571	3	699514
JULIO	M	570	3	694753
JULIO		569	3	700003
JULIO	M	568	4	693637
JULIO	M	565	3	699508
JULIO	M	564	3	700340
JULIO	A	563	3	699922
JULIO	M	561	3	700327
JULIO	M	551	3	697065
JULIO		550	2	700184
JULIO	M	549	4	694777
JULIO		548	1	697622
JULIO	M	547	4	668785
JULIO	M	546	3	700107
JULIO		545	1	698499
JULIO		544	3	700333
JULIO	A	543	3	700143
JULIO		542	3	700338
JULIO	M	541	4	691801
JULIO		532	2	699735
JULIO	M	531	1	700349
JULIO		530	2	700155
JULIO		529	3	700304
JULIO	M	528	2	699865
JULIO	M	526	3	700062
JULIO		525	2	700282
JULIO		523	2	690024
JULIO	M/A	522	4	669168
JULIO		521	2	700495
JULIO		517	3	700079
JULIO	M	516	3	699400
JULIO	M	515	3	699261
JULIO		513	2	699452
JULIO	M	512	4	699691
JULIO	M	511	2	700084
JULIO	M	509	3	699879
JULIO	M	507	3	696150
JULIO	M	505	2	700270
JULIO	M	503	3	699412
JULIO	B	354	2	700288
JULIO		352	1	700436
JULIO	M	348	2	700214
JULIO		342	1	700353
JULIO		340	3	699941
JULIO	M	336	2	700372
JULIO		334	2	700533
JULIO	M	317	2	700000
JULIO		315	2	699751
JULIO		304	1	700255
JULIO		301	3	700409
JULIO		235	2	700138
JULIO		231	3	700301
JULIO		229	2	700269
JULIO	M	227	2	700368
JULIO	M	221	4	695369
JULIO		218	1	700455
JULIO	B	215	3	700272
JULIO		212	3	700193
JULIO	M	209	3	700377
JULIO	M	208	3	699592
JULIO		205	3	684973
JULIO	M	204	2	700144
JULIO		201	2	700498
JULIO	A	185	2	699962
JULIO		184	2	698555
JULIO	A	183	4	699789
JULIO	B	182	1	699939
JULIO	A	180	1	684025
JULIO	M/A	162	3	589787
JULIO	M	161	3	699686
JULIO	M	132	2	700363
JULIO	M	115	2	700355
JULIO	M	112	3	700460
JULIO		111	2	700286
JULIO		108	2	700494
JULIO	M	105	3	700307
JULIO	M	RN	1	692302
JULIO	M	RN	1	693566
JULIO	M	RN	1	696939
JULIO	M	RN	1	699516
JULIO	M	RN	1	699930
JULIO	M	RN	1	699893
JULIO	M	RN	1	699525
JULIO	M	RN	2	700311
JULIO		RN	1	700589
JULIO		RN	1	700361
JULIO	B	247-B	2	700491
JULIO		634	2	700651
JULIO		632	2	700742
JULIO	B	631	1	700322
JULIO	M	629	3	700287
JULIO	M	626	2	700232
JULIO	A	624	2	700337
JULIO		622	1	700611
JULIO		621	2	700626
JULIO		616	2	700631
JULIO		615	4	691564
JULIO	A	613	2	700200
JULIO	M	612	2	700592
JULIO		606	2	698229
JULIO	M	603	2	700208
JULIO	A	602	2	700192
JULIO	M	589	2	700258
JULIO	M	588	2	700173
JULIO	M	587	3	699444
JULIO	M	585	2	700388
JULIO	A	584	3	700387
JULIO	M	582	3	700580
JULIO	M	581	3	699877
JULIO	B	572	1	700564
JULIO	A	571	3	696150
JULIO	M	570	3	694753
JULIO	M	568	4	693637
JULIO	M	567	3	700343
JULIO	M	566	3	699514
JULIO	M	565	3	699508
JULIO	A	563	3	699922
JULIO		562	2	700627
JULIO	M	561	3	700327
JULIO		552	3	700309
JULIO	M	551	3	697065
JULIO	M	550	2	700184
JULIO	M	549	4	694777
JULIO	B	548	1	697622
JULIO	M	547	4	668785
JULIO	M	546	3	700107
JULIO		545	1	698499
JULIO	A	543	3	700143
JULIO	M	542	3	700338
JULIO	M	541	4	691801
JULIO	M	532	2	699735
JULIO	B	531	1	700349
JULIO		530	2	700155
JULIO	B	529	1	700304
JULIO	A	528	2	699865
JULIO		527	3	700462
JULIO	A	525	2	700282
JULIO	M	524	3	700616
JULIO	M	523	2	690024
JULIO	M/A	522	4	669168
JULIO	M	521	3	700495
JULIO	M	517	3	700079
JULIO	M	516	3	699400
JULIO	A	515	3	699261
JULIO		513	3	699452
JULIO	M	512	4	699691
JULIO	M	511	2	700084
JULIO	M	509	3	699879
JULIO	M	505	2	700270
JULIO	M	503	3	699412
JULIO		502	3	700003
JULIO	B	411	1	700636
JULIO		354	3	700710
JULIO		353	2	700625
JULIO	M	352	1	700436
JULIO		340	3	699941
JULIO		339	2	700765
JULIO		334	2	700533
JULIO	B	327	1	700489
JULIO	M	317	2	700000
JULIO		315	2	699751
JULIO		305	2	700482
JULIO		304	1	700255
JULIO		301	2	700409
JULIO		242	2	700706
JULIO	M	236	3	700554
JULIO		235	2	700138
JULIO		230	2	700562
JULIO	M	227	2	700368
JULIO	M	225	2	700584
JULIO		222	2	700563
JULIO	M	221	4	695369
JULIO	M	215	3	700272
JULIO	M	208	3	699592
JULIO		206	2	700702
JULIO		205	3	684973
JULIO	M	204	2	700144
JULIO	A	185	3	699962
JULIO		184	2	698555
JULIO	A	183	4	699789
JULIO	B	182	1	699939
JULIO	A	180	1	684025
JULIO	M/A	162	3	589787
JULIO	M	161	3	699686
JULIO	M	132	3	700363
JULIO	M	115	2	700355
JULIO	M	112	3	700460
JULIO		111	2	700286
JULIO		108	2	700494
JULIO	M	107	2	700354
JULIO	M	105	3	700307
JULIO	M	RN	1	692302
JULIO	M	RN	1	693566
JULIO	M	RN	1	696939
JULIO	M	RN	1	699930
JULIO	M	RN	1	699893
JULIO	M	RN	1	699525
JULIO	B	RN	1	700311
JULIO		RN	1	700589
JULIO		RN	1	700361
JULIO		633	2	700820
JULIO	M	632	2	700742
JULIO		627	2	700702
JULIO	M	626	2	700232
JULIO	A	624	2	700337
JULIO		621	2	700879
JULIO		620	2	700775
JULIO	M	619	2	700755
JULIO	M	616	2	700631
JULIO		615	4	691564
JULIO		614	1	700593
JULIO	M	612	2	700683
JULIO		609	2	700852
JULIO		606	2	698229
JULIO	M	603	2	700208
JULIO	A	602	2	700192
JULIO		589	2	700191
JULIO	M	588	2	699877
JULIO	M	587	3	699444
JULIO	M	585	2	700388
JULIO	M	584	3	700387
JULIO	M	582	3	700580
JULIO	B	572	3	700564
JULIO	A	571	3	696150
JULIO	M	570	3	694753
JULIO	M	568	4	693637
JULIO	M	567	3	700343
JULIO	M	566	3	699514
JULIO	M	565	3	699508
JULIO		563	3	700787
JULIO	M	561	3	700327
JULIO	M	552	3	700309
JULIO	M	551	3	697065
JULIO	B	548	1	697622
JULIO	M	547	4	668785
JULIO	M	546	3	700107
JULIO	M	544	3	700752
JULIO	M	543	3	700143
JULIO	M	542	3	700338
JULIO	M	541	4	691801
JULIO	M	532	2	699735
JULIO		530	2	700155
JULIO	B	529	1	700304
JULIO	A	528	2	699865
JULIO		527	3	700462
JULIO		526	2	700759
JULIO	A	525	2	700282
JULIO	M	524	3	700616
JULIO	M	523	2	690024
JULIO	M/A	522	4	669168
JULIO	M	521	3	700495
JULIO	M	517	3	700079
JULIO	M	516	3	699400
JULIO	A	515	3	699261
JULIO		513	3	699452
JULIO	M	511	2	700084
JULIO	M	509	3	699879
JULIO	M	505	2	700270
JULIO		502	3	700003
JULIO	B	411	1	700636
JULIO		408	1	700746
JULIO	M	354	3	700710
JULIO	M	345	2	700648
JULIO	A	340	3	699941
JULIO	M	335	2	700722
JULIO		319	2	700608
JULIO	M	317	2	700000
JULIO		304	1	700255
JULIO	M	247-B	2	700491
JULIO		246-A	2	700711
JULIO		243	3	700808
JULIO	M	236	3	700554
JULIO		235	2	700138
JULIO		230	2	700562
JULIO	B	225	1	700584
JULIO	M	221	4	695369
JULIO		219	2	699974
JULIO	B	215	3	700272
JULIO	M	212	2	700726
JULIO	M	208	3	699592
JULIO		205	3	684973
JULIO	M	204	2	700144
JULIO	A	185	2	699962
JULIO	M	184	2	698555
JULIO	A	183	4	699789
JULIO	B	182	1	699939
JULIO	A	180	1	684025
JULIO	M	165	2	700793
JULIO	M/A	162	3	589787
JULIO		137	1	700302
JULIO		136	2	700624
JULIO	A	132	3	700363
JULIO	M	115	2	700355
JULIO	M	112	2	700460
JULIO	M	111	3	700286
JULIO	M	108	2	700494
JULIO	M	107	3	700354
JULIO	M	105	3	700307
JULIO	M	RN	1	692302
JULIO	M	RN	1	693566
JULIO	M	RN	1	699930
JULIO	M	RN	1	699893
JULIO	M	RN	1	699525
JULIO		RN	1	700589
JULIO		RN	1	700293
JULIO		RN	1	700532
JULIO		RN	1	700170
JULIO		RN	1	701039
JULIO		RN	1	701049
JULIO		RN	1	701067
JULIO		RN	1	700931
JULIO	A	633	2	700820
JULIO	M	632	2	700985
JULIO	M	625	2	700794
JULIO		622	2	701033
JULIO	A	620	2	700775
JULIO	A	617	2	699865
JULIO	M	615	4	691564
JULIO		613	2	701084
JULIO	B	610	2	700388
JULIO	M	609	3	700387
JULIO		607	2	700832
JULIO		606	2	698229
JULIO		605	2	701109
JULIO		602	2	701062
JULIO		587	3	700191
JULIO	M	586	3	700968
JULIO		583	3	700873
JULIO	A	571	4	700989
JULIO	M	570	3	694753
JULIO		569	3	700891
JULIO	A	568	4	693637
JULIO	M	567	3	696150
JULIO	M	566	3	699514
JULIO	A	564	3	700565
JULIO	M	563	3	700240
JULIO		562	3	701165
JULIO	A	561	3	701148
JULIO	M	552	3	700564
JULIO	M	551	3	697065
JULIO	B	550	2	700343
JULIO	M	549	3	700999
JULIO	M	547	4	668785
JULIO	M	546	3	700107
JULIO	A	545	3	684973
JULIO	M	544	3	700752
JULIO	M	543	3	700143
JULIO	M	542	3	701057
JULIO	A/M	541	4	691801
JULIO		531	2	700983
JULIO		530	2	700155
JULIO		528	3	700935
JULIO	A	527	3	700462
JULIO		526	2	701034
JULIO	M	523	2	690024
JULIO	M/A	522	4	669168
JULIO	M	521	3	700495
JULIO		520	2	701020
JULIO	M	517	2	700079
JULIO	M	516	3	699400
JULIO	A	515	4	699261
JULIO		514	3	700735
JULIO		513	3	699452
JULIO	M	511	3	700084
JULIO		510	2	700763
JULIO	M	509	3	699879
JULIO	M	506	3	700327
JULIO	M	505	2	700270
JULIO		504	3	701065
JULIO		503	2	700950
JULIO		408	1	700746
JULIO		352	1	700942
JULIO	B	334	1	699508
JULIO		322	2	700748
JULIO		321	2	699500
JULIO		319	2	700608
JULIO		318	2	698676
JULIO	M	317	2	700000
JULIO		315	2	699751
JULIO	M	308	2	700915
JULIO	M	307	2	700245
JULIO		301	1	700769
JULIO		235	2	700138
JULIO	M	221	4	695369
JULIO		219	2	699974
JULIO		218	1	700855
JULIO		213	2	700321
JULIO		211	2	701041
JULIO	M	208	3	700309
JULIO	M	184	2	698555
JULIO	A	183	4	699789
JULIO	B	182	1	699939
JULIO	A	180	1	684025
JULIO	M/A	162	3	589787
JULIO	M	137	2	700302
JULIO	B	134	2	701069
JULIO	M	114	2	700793
JULIO	B	111	2	700286
JULIO		110	2	701027
JULIO	M	108	2	700494
JULIO		105	3	700896
JULIO		104	2	700877
JULIO	M	59	3	700580
JULIO	M	RN	1	692302
JULIO	M	RN	1	693566
JULIO	M	RN	1	699930
JULIO	M	RN	2	699893
JULIO	M	RN	1	699525
JULIO		RN	1	700589
JULIO		RN	1	700532
JULIO		RN	1	700170
JULIO		RN	1	701039
JULIO		RN	1	701049
JULIO		RN	1	701067
JULIO		RN	1	700931
JULIO	A	633	2	700820
JULIO		631	2	701311
JULIO		627	2	701063
JULIO		621	2	701224
JULIO	A	620	2	700775
JULIO	A	617	2	699865
JULIO	M	615	4	691564
JULIO	M	613	2	701084
JULIO		606	2	698229
JULIO		605	2	701317
JULIO	A	604	2	701119
JULIO	A	602	2	701062
JULIO	M	591	3	700580
JULIO	M	587	3	700191
JULIO	M	586	3	700968
JULIO	M	584	3	701216
JULIO	M	583	3	700873
JULIO		582	2	701190
JULIO		572	3	701198
JULIO	A	571	4	700989
JULIO	M	570	3	694753
JULIO		569	3	700891
JULIO	A	568	4	693637
JULIO		567	3	701203
JULIO	A	566	3	701040
JULIO	A	565	3	700604
JULIO	M	563	3	700240
JULIO		562	3	701165
JULIO	A	561	3	701148
JULIO	M	551	3	697065
JULIO		550	3	701168
JULIO	M	549	3	700999
JULIO	M	547	4	668785
JULIO	M	546	3	700143
JULIO	A	545	3	684973
JULIO	M	544	3	700752
JULIO		543	3	700875
JULIO	M	542	3	701057
JULIO	A/M	541	4	691801
JULIO		531	2	700983
JULIO		528	3	700935
JULIO	A	527	3	700462
JULIO		526	2	701034
JULIO	M	523	2	690024
JULIO	M/A	522	4	669168
JULIO	M	521	3	700495
JULIO	M	520	2	701020
JULIO	M	518	3	701041
JULIO	M	517	3	699514
JULIO	A	515	4	699261
JULIO	M	514	3	700735
JULIO		513	3	699452
JULIO	M	511	3	700084
JULIO	M	509	3	699879
JULIO	M	507	3	696150
JULIO	M	506	3	700327
JULIO	M	505	2	700270
JULIO		504	3	701065
JULIO	B	408	1	700746
JULIO	B	352	1	700942
JULIO	M	348	1	701064
JULIO	B	339	2	700343
JULIO	B	334	1	699508
JULIO	M	321	2	699500
JULIO	M	317	2	700000
JULIO		316	2	701085
JULIO		315	2	699751
JULIO	M	307	2	700245
JULIO		301	1	700769
JULIO		235	2	700138
JULIO		233	2	701208
JULIO	M	228	2	701028
JULIO	M	221	4	695369
JULIO	B	219	1	699974
JULIO		218	1	700855
JULIO	B	216	3	701096
JULIO	M	213	2	700321
JULIO	M	208	1	700309
JULIO	M	184	2	698555
JULIO	A	183	4	699789
JULIO	B	182	1	699939
JULIO	A	180	1	684025
JULIO	M/A	162	3	589787
JULIO		144	2	701225
JULIO	B	134	2	701069
JULIO	M	114	3	700793
JULIO		113	2	701205
JULIO	M	108	2	700494
JULIO	B	105	2	700896
JULIO	M	RN	1	692302
JULIO	M	RN	1	693566
JULIO	M	RN	1	699930
JULIO	M	RN	2	699893
JULIO	M	RN	1	699525
JULIO		RN	1	700589
JULIO		RN	1	700532
JULIO		RN	1	700170
JULIO		RN	1	701039
JULIO		RN	1	701049
JULIO		RN	1	701067
JULIO		RN	1	700931
JULIO		RN	1	701349
JULIO	A	633	2	700820
JULIO		632	2	701380
JULIO	M	631	2	701311
JULIO	M	630	2	701214
JULIO	M	624	1	701126
JULIO		623	2	701340
JULIO	A	620	2	700775
JULIO		619	2	701336
JULIO	A	617	2	699865
JULIO	M	615	4	691564
JULIO	M	613	2	701084
JULIO	M	611	3	700191
JULIO		609	2	701396
JULIO		606	2	698229
JULIO	M	605	2	701317
JULIO	A	604	2	701119
JULIO	A	602	2	701062
JULIO		601	2	701361
JULIO	M	591	3	700580
JULIO	M	586	3	700968
JULIO	M	585	3	701352
JULIO	M	584	3	701216
JULIO	M	583	3	700873
JULIO		582	2	701190
JULIO	M	570	3	694753
JULIO	A	568	4	693637
JULIO	M	567	3	701203
JULIO	M	565	3	700604
JULIO	A	564	3	701283
JULIO	M	563	3	700240
JULIO	M	562	3	701165
JULIO	A	561	3	701148
JULIO		552	3	700891
JULIO	M	551	3	697065
JULIO		550	3	701168
JULIO	M	549	3	700999
JULIO	M	547	4	668785
JULIO	M	546	3	700143
JULIO	A	545	2	684973
JULIO		543	3	700875
JULIO	M	542	3	701057
JULIO	A/M	541	4	691801
JULIO		532	2	701038
JULIO		531	3	700983
JULIO		530	3	701118
JULIO	B	529	3	701184
JULIO	M	528	3	700935
JULIO	A	527	3	700462
JULIO	M	526	2	701034
JULIO	M	523	2	690024
JULIO	M/A	522	4	669168
JULIO	M	521	3	700495
JULIO	M	520	2	701020
JULIO	M	519	3	701198
JULIO	M	518	3	701041
JULIO	M	517	3	699514
JULIO	A	516	4	700989
JULIO	A	515	4	699261
JULIO	M	514	3	700735
JULIO		513	3	699452
JULIO		512	2	701322
JULIO		510	3	701346
JULIO	M	509	3	699879
JULIO	M	507	3	696150
JULIO	M	506	3	700327
JULIO	M	505	2	700270
JULIO		504	3	701065
JULIO	M	345	2	701206
JULIO	M	339	2	700343
JULIO	M	321	2	699500
JULIO	M	317	2	700000
JULIO	M	316	2	701085
JULIO	M	315	2	699751
JULIO	M	307	2	700245
JULIO	M	301	1	700769
JULIO		246	2	701248
JULIO	B	237	1	701316
JULIO	M	235	2	700138
JULIO		233	2	701208
JULIO	M	228	2	701028
JULIO		223	2	701388
JULIO	M	221	4	695369
JULIO	B	219	2	699974
JULIO		218	2	700855
JULIO		215	1	700907
JULIO	M	213	2	700321
JULIO		212	1	701386
JULIO	M	208	1	700309
JULIO	M	184	2	698555
JULIO	A	183	4	699789
JULIO	A	180	1	684025
JULIO	M/A	162	3	589787
JULIO	B	161	1	699939
JULIO	M	142	2	701225
JULIO		141	2	701221
JULIO	M	134	2	701069
JULIO	M	108	2	700494
JULIO	M	107	3	701320
JULIO	M	RN	1	692302
JULIO	M	RN	1	693566
JULIO	M	RN	1	699930
JULIO	M	RN	2	699893
JULIO	M	RN	1	699525
JULIO		RN	1	700589
JULIO		RN	1	700532
JULIO		RN	1	701039
JULIO		RN	1	701049
JULIO		RN	1	701067
JULIO		RN	1	700931
JULIO		RN	1	701349
JULIO		RN	1	701416
JULIO		634	2	701500
JULIO	A	633	2	700820
JULIO		629	2	701494
JULIO	M	624	1	701126
JULIO		622	2	701432
JULIO	M	618	3	701344
JULIO	A	617	2	699865
JULIO	M	615	4	691564
JULIO	M	613	2	701084
JULIO	B	611	3	700191
JULIO	M	610	2	701345
JULIO	A	604	2	701119
JULIO	M	603	3	701452
JULIO	A	602	2	701062
JULIO		601	2	701361
JULIO	M	589	3	700873
JULIO	M	588	2	701421
JULIO	B	587	3	701507
JULIO	M	586	3	700968
JULIO	M	585	3	701352
JULIO		583	3	701461
JULIO	M	582	2	701190
JULIO	A	572	3	701493
JULIO	A	571	3	701492
JULIO	M	570	3	694753
JULIO		569	3	701464
JULIO	A	568	4	693637
JULIO	M	565	3	700604
JULIO	M	564	2	701283
JULIO	M	563	3	700240
JULIO	A	561	3	701148
JULIO		552	3	700891
JULIO	M	551	3	697065
JULIO		550	2	701168
JULIO	M	549	3	700999
JULIO	M	547	4	668785
JULIO	M	546	4	700143
JULIO	M	545	3	701203
JULIO		543	3	700875
JULIO	M	542	3	701057
JULIO	A/M	541	4	691801
JULIO	M	532	2	701038
JULIO		531	3	700983
JULIO		530	3	701118
JULIO	B	529	3	701184
JULIO	M	527	2	700462
JULIO	M	526	3	701034
JULIO		525	3	701566
JULIO	M	523	2	690024
JULIO	M/A	522	4	669168
JULIO	M	521	3	700495
JULIO	M	519	3	701198
JULIO	M	518	3	701041
JULIO	M	517	3	699514
JULIO	M	516	4	700989
JULIO	A	515	4	699261
JULIO	M	514	3	700735
JULIO		513	3	699452
JULIO	B	512	2	701322
JULIO		510	3	701346
JULIO	M	509	3	699879
JULIO	M	507	3	696150
JULIO	M	506	3	701165
JULIO	M	505	2	700270
JULIO		504	3	701065
JULIO	B	353	1	701341
JULIO	B	322	2	700245
JULIO	M	321	2	699500
JULIO	M	317	2	700000
JULIO	M	316	2	701085
JULIO	A	315	2	699751
JULIO	M	235	2	700138
JULIO		233	2	701208
JULIO	M	228	2	701028
JULIO	M	227	2	701418
JULIO	M	223	2	684973
JULIO	M	221	4	695369
JULIO	B	219	2	699974
JULIO		218	2	700855
JULIO		215	1	700907
JULIO	M	213	2	700321
JULIO		212	1	701386
JULIO		209	2	701268
JULIO	M	208	1	700309
JULIO	M	184	2	698555
JULIO	A	183	4	699789
JULIO	A	180	1	684025
JULIO	M/A	162	3	589787
JULIO	B	161	1	699939
JULIO	M	142	2	701225
JULIO		141	2	701497
JULIO		139	1	701343
JULIO		116	2	701495
JULIO	M	RN	1	692302
JULIO	M	RN	1	693566
JULIO	M	RN	1	699930
JULIO	A	RN	2	699893
JULIO	M	RN	1	699525
JULIO	M	RN	1	700589
JULIO	M	RN	1	700532
JULIO	M	RN	1	701039
JULIO	M	RN	1	701049
JULIO	M	RN	1	700931
JULIO		RN	1	701349
JULIO		RN	1	701416
JULIO	A	633	2	700820
JULIO	A	629	2	701494
JULIO		623	2	701735
JULIO	M	621	3	700999
JULIO		620	2	701642
JULIO	M	618	2	701344
JULIO		617	2	701673
JULIO	M	615	4	691564
JULIO	B	611	2	700191
JULIO	M	609	3	700968
JULIO	M	606	3	700875
JULIO	M	589	3	700873
JULIO	M	585	3	701352
JULIO	A	583	3	701461
JULIO	B	582	2	701190
JULIO	A	571	3	701492
JULIO	M	570	3	694753
JULIO		569	3	701464
JULIO	A	568	4	693637
JULIO		567	2	701386
JULIO	A	564	2	701283
JULIO	M	563	3	700240
JULIO		562	3	701605
JULIO		552	3	700891
JULIO	A	551	2	701493
JULIO	M	547	4	668785
JULIO	M	546	4	700143
JULIO	M	545	3	701203
JULIO	M	542	3	701057
JULIO	M	541	3	700604
JULIO	M	532	2	701038
JULIO		531	3	700983
JULIO	M	527	3	700462
JULIO		525	3	701566
JULIO	M	523	2	690024
JULIO	M/A	522	4	669168
JULIO	M	519	3	701198
JULIO	M	518	3	701041
JULIO	M	517	3	699514
JULIO	M	516	4	700989
JULIO	A	515	4	699261
JULIO	M	514	3	700735
JULIO		513	2	699452
JULIO	B	512	2	701322
JULIO		511	2	701219
JULIO	M	507	3	696150
JULIO	M	506	3	701165
JULIO	M	505	2	700270
JULIO		504	3	701065
JULIO		502	3	701631
JULIO	M	348	3	700495
JULIO		331	2	701533
JULIO	M	321	2	699500
JULIO	M	316	2	701085
JULIO	A	315	2	699751
JULIO		309	3	701722
JULIO		245-B	2	701646
JULIO		241	3	701557
JULIO		239	2	701168
JULIO	M	238	3	701600
JULIO		237	3	701571
JULIO	M	235	2	700138
JULIO	M	234	3	701592
JULIO	M	228	1	701028
JULIO	M	227	2	701418
JULIO	A	223	2	684973
JULIO	M	221	4	695369
JULIO	B	219	2	699974
JULIO	M	213	2	700321
JULIO	M	208	1	700309
JULIO	M	184	2	698555
JULIO	A	183	4	699789
JULIO		181	2	701648
JULIO	A	180	1	684025
JULIO	M/A	162	3	589787
JULIO		115	2	701486
JULIO	M	RN	2	692302
JULIO	M	RN	1	693566
JULIO	M	RN	1	699930
JULIO	A	RN	2	699893
JULIO	M	RN	1	700589
JULIO	M	RN	1	700532
JULIO	M	RN	2	701039
JULIO	M	RN	1	701049
JULIO	M	RN	1	700931
JULIO		RN	1	701416
JULIO		RN	1	701484
JULIO	M	632	2	701608
JULIO	A	629	2	701494
JULIO	M	628	2	701793
JULIO		624	2	701922
JULIO	M	622	3	701041
JULIO	M	618	2	701344
JULIO	B	617	3	701800
JULIO	A	616	2	701196
JULIO	M	615	4	691564
JULIO		614	1	700907
JULIO	A	613	3	701461
JULIO		612	2	701830
JULIO	B	611	2	700191
JULIO	M	609	2	700968
JULIO	M	605	2	700983
JULIO		604	2	701837
JULIO	M	603	2	701789
JULIO	A	584	3	701770
JULIO	M	570	3	694753
JULIO		569	3	701464
JULIO	A	568	4	693637
JULIO	M	565	3	701198
JULIO		564	3	701822
JULIO	M	563	3	700240
JULIO		562	3	701605
JULIO	A	561	3	701769
JULIO	M	552	3	701283
JULIO	A	551	2	701493
JULIO	M	547	4	668785
JULIO		546	2	701386
JULIO	M	544	2	701797
JULIO	B	543	3	701744
JULIO	A	532	2	701038
JULIO	M	529	2	701824
JULIO		528	3	701918
JULIO	A	527	2	700462
JULIO	M	523	2	690024
JULIO	M/A	522	4	669168
JULIO	M	521	2	701721
JULIO	M	520	3	700875
JULIO	M	516	3	700989
JULIO	A	515	4	699261
JULIO		513	2	699452
JULIO	M	512	1	700309
JULIO		511	2	701219
JULIO	M	508	2	701846
JULIO	M	507	3	696150
JULIO	M	502	3	701631
JULIO	M	348	2	700495
JULIO		340	3	701897
JULIO	M	338	3	699514
JULIO	M	335	2	701165
JULIO		334	3	701853
JULIO	M	333	2	701690
JULIO	M	321	2	699500
JULIO		318	2	701559
JULIO	B	317	1	701738
JULIO	A	315	2	699751
JULIO	B	311	2	701203
JULIO		309	2	701722
JULIO		307	1	701870
JULIO	B	303	1	701888
JULIO		302	1	701761
JULIO		245	2	701872
JULIO		244	2	701835
JULIO		239	2	701168
JULIO	M	235	2	700138
JULIO	M	234	2	701592
JULIO		230	3	701855
JULIO	M	228	1	701028
JULIO	M	225	3	700604
JULIO		223	2	701504
JULIO	M	221	4	695369
JULIO	M	218	3	701492
JULIO	M	213	2	700321
JULIO		209	2	700891
JULIO		207	3	701879
JULIO	A	205	2	684973
JULIO	M	203	3	701065
JULIO		202	3	7000074
JULIO		184	3	701806
JULIO	A	183	4	699789
JULIO	A	180	1	684025
JULIO		163	2	701623
JULIO	M/A	162	3	589787
JULIO		113	2	701648
JULIO		109	2	701790
JULIO		108	1	701773
JULIO	M	RN	2	692302
JULIO	M	RN	1	693566
JULIO	M	RN	1	699930
JULIO	A	RN	1	699893
JULIO	M	RN	1	700589
JULIO	M	RN	1	700532
JULIO	M	RN	2	701039
JULIO	M	RN	1	701049
JULIO	M	RN	1	700931
JULIO		RN	1	701484
JULIO	A	629	2	701494
JULIO		627	2	701827
JULIO	M	624	2	701922
JULIO	M	622	3	701041
JULIO	A	621	1	701936
JULIO		620	2	701989
JULIO		619	2	700963
JULIO	B	617	2	701800
JULIO	A	616	2	701196
JULIO	M	615	4	691564
JULIO	M	613	2	701461
JULIO		612	2	701921
JULIO		610	2	701913
JULIO	M	606	2	701851
JULIO	M	605	2	700983
JULIO	M	603	2	701789
JULIO	M	602	1	701923
JULIO	A	584	4	701770
JULIO	M	570	3	694753
JULIO	A	569	3	701464
JULIO	A	568	4	693637
JULIO	A	567	2	701976
JULIO	M	565	3	701198
JULIO	A	564	3	701822
JULIO	M	563	3	700240
JULIO	A	562	3	701605
JULIO	A	561	3	701769
JULIO	M	552	3	701283
JULIO	M	551	2	701493
JULIO	M	550	4	668785
JULIO		549	4	701977
JULIO		546	2	701386
JULIO	M	544	2	701797
JULIO	B	543	3	701744
JULIO	A	532	2	701038
JULIO	M	529	2	701824
JULIO		528	3	701918
JULIO	A	527	2	700462
JULIO	M	523	2	690024
JULIO	M/A	522	4	669168
JULIO	M	521	2	701721
JULIO	M	520	3	700875
JULIO		519	2	701975
JULIO	M	516	3	700989
JULIO	A	515	4	699261
JULIO	M	512	2	700309
JULIO		511	2	701219
JULIO	M	508	2	701846
JULIO	M	502	3	701631
JULIO		354	2	702012
JULIO		340	3	701897
JULIO	M	338	3	699514
JULIO	M	335	2	701165
JULIO		334	3	701853
JULIO	M	333	2	701690
JULIO		328	1	701128
JULIO	M	325	3	696150
JULIO	M	321	2	699500
JULIO		318	2	701559
JULIO	B	317	1	701738
JULIO	M	309	2	701722
JULIO	B	302	1	701761
JULIO		247	1	701839
JULIO	M	245	2	701872
JULIO	M	244	2	701835
JULIO		237	2	701967
JULIO	M	236	3	701928
JULIO	M	234	2	701592
JULIO	M	230	3	701855
JULIO	M	228	1	701028
JULIO	M	227	3	701914
JULIO	M	225	2	700604
JULIO		224	3	701930
JULIO	B	223	2	701504
JULIO	M	221	4	695369
JULIO	M	218	4	701492
JULIO		215	2	702003
JULIO	M	213	2	700321
JULIO	M	209	2	700891
JULIO		207	3	701879
JULIO	A	205	2	684973
JULIO	M	203	3	701065
JULIO		201	3	701915
JULIO	A	185	3	699962
JULIO	A	183	4	699789
JULIO	A	182	3	701768
JULIO	A	180	1	684025
JULIO	M	163	2	701623
JULIO	M/A	162	3	589787
JULIO	A	161	3	701806
JULIO		137	2	702075
JULIO		136	2	701980
JULIO	M	113	2	701648
JULIO		111	2	702068
JULIO	B	108	2	701773
JULIO	M	107	2	701952
JULIO	M	104	2	701950
JULIO	M	RN	2	692302
JULIO	M	RN	1	693566
JULIO	M	RN	1	699930
JULIO	M	RN	1	700589
JULIO	M	RN	1	700532
JULIO	M	RN	2	701039
JULIO	M	RN	1	701049
JULIO	M	RN	1	700931
JULIO		RN	1	701484
JULIO		631	3	702031
JULIO		628	2	702112
JULIO	M	624	2	701922
JULIO	M	622	2	701041
JULIO	M	620	2	700983
JULIO		619	2	700963
JULIO	A	616	2	701196
JULIO	M	615	4	691564
JULIO		614	2	702064
JULIO	M	613	2	701461
JULIO		612	2	701921
JULIO		610	1	701913
JULIO	M	606	2	701851
JULIO		604	3	702104
JULIO	M	602	1	701923
JULIO		588	2	701974
JULIO	A	584	4	701770
JULIO		583	3	702101
JULIO		571	4	701977
JULIO	M	570	3	694753
JULIO	A	569	3	701464
JULIO	A	568	4	693637
JULIO	A	567	2	701976
JULIO	M	565	3	701198
JULIO	A	564	3	701822
JULIO	A	562	3	701605
JULIO	A	561	3	701769
JULIO	M	552	3	701283
JULIO	M	550	4	668785
JULIO		546	2	701386
JULIO		545	3	702085
JULIO	M	544	2	701797
JULIO	M	543	3	700240
JULIO	A	532	2	701038
JULIO		531	1	701962
JULIO	M	529	2	701824
JULIO		528	3	701918
JULIO	A	527	2	700462
JULIO	M	523	2	690024
JULIO	M/A	522	4	669168
JULIO	M	521	2	701721
JULIO	M	520	3	700875
JULIO		519	1	701975
JULIO	M	516	3	700989
JULIO	A	515	4	699261
JULIO		514	3	702079
JULIO	M	512	2	700309
JULIO		511	2	701219
JULIO		509	3	702118
JULIO	M	508	2	701846
JULIO	M	505	3	701065
JULIO	M	502	3	701631
JULIO		348	2	702035
JULIO		340	2	701897
JULIO	M	338	3	699514
JULIO	M	335	2	701165
JULIO		334	3	701853
JULIO	M	333	2	701690
JULIO		331	2	702177
JULIO	M	325	2	696150
JULIO	M	321	2	699500
JULIO		318	3	701559
JULIO	B	317	2	701738
JULIO		311	2	702103
JULIO	B	302	1	701761
JULIO		247	1	701839
JULIO	M	245	2	701872
JULIO		237	2	701967
JULIO	M	234	3	701592
JULIO	M	230	2	701855
JULIO	M	227	3	701914
JULIO		224	2	701930
JULIO	M	221	4	695369
JULIO		218	2	702200
JULIO	M	213	2	700321
JULIO	M	212	2	701493
JULIO	M	209	2	700891
JULIO		207	3	701879
JULIO	A	205	2	684973
JULIO		201	3	701915
JULIO	A	183	4	699789
JULIO		181	2	701820
JULIO	A	180	1	684025
JULIO	A	164	3	699962
JULIO	M/A	162	3	589787
JULIO	A	161	3	701806
JULIO		141	2	701968
JULIO		140	3	702091
JULIO		137	2	702075
JULIO		136	2	701980
JULIO		134	2	702109
JULIO		133	2	702008
JULIO	M	113	2	701648
JULIO		111	2	702068
JULIO	B	108	2	701773
JULIO	M	104	2	701950
JULIO		103	2	702168
JULIO	M	RN	2	692302
JULIO	B	RN	1	693566
JULIO	M	RN	1	699930
JULIO	B	RN	1	700589
JULIO	B	RN	1	700532
JULIO	M	RN	2	701039
JULIO	B	RN	1	701049
JULIO	M	RN	1	700931
JULIO	B	RN	1	701484
JULIO		RN	1	702105
JULIO	B	RN	1	709525
JULIO	M	634	2	701966
JULIO	M	633	2	702197
JULIO	B	631	2	702031
JULIO	M	629	3	702042
JULIO	B	622	2	701041
JULIO	M	620	3	700983
JULIO	A	619	2	700963
JULIO		617	1	702190
JULIO	M	616	4	699261
JULIO	M	615	4	691564
JULIO	B	614	2	701219
JULIO	B	613	2	701461
JULIO	A	612	2	701921
JULIO		611	2	702159
JULIO	M	606	2	701851
JULIO	M	604	2	702104
JULIO	B	602	1	701923
JULIO		601	2	702247
JULIO		591	3	702257
JULIO	M	589	3	702217
JULIO	M	588	2	701974
JULIO		585	3	702214
JULIO	M	584	4	701770
JULIO	M	583	3	702101
JULIO	M	582	2	702230
JULIO	A	571	4	701977
JULIO	A	569	3	701464
JULIO	A	568	4	693637
JULIO	A	567	2	701976
JULIO	A	562	3	701605
JULIO	A	561	3	701769
JULIO	M	551	3	702227
JULIO	M	550	4	668785
JULIO	M	549	3	694753
JULIO	M	548	3	702146
JULIO	B	546	2	701386
JULIO	M	545	3	702085
JULIO	A	544	2	701797
JULIO	M	543	3	700240
JULIO	M	541	3	701198
JULIO	A	532	3	701038
JULIO	M	531	2	701962
JULIO	M	528	3	701918
JULIO	A	527	2	700462
JULIO	M	523	2	690024
JULIO	M/A	522	4	669168
JULIO	M	520	3	700875
JULIO	M	517	2	702218
JULIO	M	516	3	700989
JULIO		514	2	702079
JULIO	M	512	3	700309
JULIO	M	509	2	702118
JULIO		507	3	702188
JULIO	M	505	3	701065
JULIO	M	503	3	701822
JULIO	M	502	3	701631
JULIO	M	354	2	702125
JULIO		352	2	701933
JULIO	M	338	3	699514
JULIO	M	335	3	701283
JULIO	M	333	2	701690
JULIO	M	331	2	702177
JULIO		329	3	702253
JULIO	B	325	2	696150
JULIO		324	3	702157
JULIO		323	2	702108
JULIO	M	321	2	699500
JULIO	M	318	2	701559
JULIO	B	317	2	701738
JULIO		311	2	702103
JULIO	B	302	1	701761
JULIO	M	245	2	701872
JULIO		240	1	702119
JULIO	B	238	1	702198
JULIO	M	234	2	701592
JULIO	M	227	2	701914
JULIO	M	221	4	695369
JULIO	M	218	2	702200
JULIO	M	215	3	702219
JULIO	A	213	2	700321
JULIO	B	212	2	701493
JULIO	B	210	2	701846
JULIO	A	205	2	684973
JULIO		184	2	701970
JULIO	A	183	4	699789
JULIO		181	2	701820
JULIO	A	180	1	684025
JULIO	A	164	3	699962
JULIO	M/A	162	3	589787
JULIO	A	161	3	701806
JULIO		137	2	702075
JULIO		136	2	701980
JULIO		134	2	702109
JULIO	M	115	2	702216
JULIO		106	2	702163
JULIO		105	2	702291
JULIO		103	2	702168
JULIO	M	RN	2	692302
JULIO	B	RN	1	693566
JULIO	M	RN	1	699930
JULIO	B	RN	1	700532
JULIO	M	RN	2	701039
JULIO	B	RN	1	701049
JULIO	M	RN	1	700931
JULIO	B	RN	1	709525
JULIO	M	634	2	701966
JULIO	M	632	2	702307
JULIO	B	618	2	702226
JULIO	M	616	4	699261
JULIO	A	612	2	701921
JULIO		611	2	702159
JULIO		604	2	702104
JULIO		590	2	702322
JULIO		589	3	702217
JULIO		588	2	702230
JULIO		586	3	702257
JULIO		585	3	702214
JULIO		584	4	701770
JULIO		583	3	702101
JULIO		581	2	702306
JULIO		572	2	702074
JULIO		571	4	701977
JULIO		569	4	701464
JULIO		568	4	693637
JULIO		567	2	701976
JULIO		563	2	702225
JULIO		562	3	701605
JULIO		561	3	701769
JULIO		551	3	702227
JULIO		550	4	668785
JULIO		549	3	694753
JULIO		548	3	702146
JULIO		545	3	702085
JULIO		544	2	701797
JULIO		543	3	700240
JULIO		541	3	701198
JULIO		532	3	701038
JULIO		531	2	701962
JULIO		528	3	701918
JULIO		527	2	700462
JULIO		525	3	702179
JULIO		524	3	702195
JULIO		523	2	690024
JULIO		522	4	669168
JULIO		517	2	702218
JULIO		516	3	700989
JULIO		514	2	702079
JULIO		513	3	702320
JULIO		512	3	700309
JULIO		510	2	702308
JULIO		509	2	702118
JULIO		507	3	702188
JULIO		505	3	701065
JULIO		504	2	702256
JULIO		503	3	701822
JULIO		502	3	701631
JULIO		354	2	702125
JULIO		352	2	701933
JULIO		350	3	702186
JULIO		348	2	702293
JULIO		341	3	702352
JULIO		339	2	702277
JULIO		338	3	699514
JULIO		335	3	701283
JULIO		333	2	701690
JULIO		331	2	702177
JULIO		329	3	702253
JULIO		327	3	702254
JULIO		325	2	696150
JULIO		324	3	702157
JULIO		323	3	702108
JULIO		318	2	701559
JULIO		317	2	701738
JULIO		302	1	701761
JULIO		245	2	701872
JULIO		240	2	702119
JULIO		230	2	702305
JULIO		227	3	701914
JULIO		223	1	702264
JULIO		222	2	700979
JULIO		221	4	695369
JULIO		216	1	702023
JULIO		215	3	702219
JULIO		213	2	700321
JULIO		211	3	702089
JULIO		205	2	684973
JULIO		204	2	702273
JULIO		184	3	701970
JULIO		183	4	699789
JULIO		182	2	702222
JULIO		180	1	684025
JULIO		164	3	699962
JULIO		162	3	589787
JULIO		161	3	701806
JULIO		160	2	701820
JULIO		136	2	701980
JULIO		115	2	702216
JULIO		106	2	702163
JULIO	M	RN	2	692302
JULIO	B	RN	1	693566
JULIO	M	RN	1	699930
JULIO	B	RN	1	700532
JULIO	M	RN	2	701039
JULIO	B	RN	1	701049
JULIO	M	RN	1	700931
JULIO	B	RN	1	709525
JULIO		RN	1	702128
JULIO		RN	1	702205
JULIO		RN	1	702389
JULIO		RN	1	702392
JULIO	A	634	2	701966
JULIO		631	2	702528
JULIO	A	624	2	701797
JULIO		622	3	702195
JULIO	M	616	4	699261
JULIO	M	613	2	701461
JULIO		608	2	702435
JULIO		601	2	702513
JULIO	M	590	3	702322
JULIO	M	588	2	702230
JULIO	M	587	2	702462
JULIO	M	586	3	702257
JULIO	M	585	3	702214
JULIO	M	584	3	701770
JULIO	M	583	3	702101
JULIO		582	3	702413
JULIO	M	581	2	702423
JULIO	A	570	4	701977
JULIO	A	569	4	701464
JULIO	A	568	4	693637
JULIO	M	567	3	701976
JULIO		563	2	702225
JULIO		562	3	702463
JULIO		552	1	702365
JULIO	M	551	3	702227
JULIO	M	550	4	668785
JULIO	M	549	3	694753
JULIO	A	547	3	701605
JULIO		546	3	702476
JULIO	M	545	3	702085
JULIO	M	543	3	700240
JULIO	M	531	2	701962
JULIO		530	2	702074
JULIO	M	528	3	701918
JULIO	A	527	2	700462
JULIO		525	3	702179
JULIO	M	524	3	701769
JULIO	M	523	2	690024
JULIO	M/A	522	4	669168
JULIO	M	517	2	702218
JULIO	M	516	3	700989
JULIO		511	2	702495
JULIO		510	3	702318
JULIO	M	509	2	702118
JULIO	M	508	3	702520
JULIO	M	507	3	702505
JULIO	M	505	3	701065
JULIO	M	503	3	701822
JULIO	M	502	3	701631
JULIO	M	352	2	701933
JULIO	M	350	3	702186
JULIO		339	2	702498
JULIO	M	333	2	701690
JULIO	M	325	2	696150
JULIO	M	324	3	702157
JULIO		319	1	702585
JULIO	M	318	2	701559
JULIO	B	317	2	701738
JULIO	M	316	2	702487
JULIO	M	305	2	702367
JULIO	B	302	1	701761
JULIO		238	3	702408
JULIO	M	233	3	702102
JULIO	M	232	2	702119
JULIO		228	2	701288
JULIO	M	227	3	701914
JULIO		226	2	702575
JULIO	M	222	2	700979
JULIO	M	221	4	695369
JULIO	M	218	3	700309
JULIO	M	217	3	702146
JULIO	M	216	3	702023
JULIO	A	213	2	700321
JULIO	A	211	2	702089
JULIO		210	2	702489
JULIO	A	205	2	684973
JULIO		185	2	701768
JULIO		184	3	701970
JULIO		183	2	702474
JULIO		182	1	702222
JULIO	A	180	1	684025
JULIO	A	164	3	699962
JULIO	M/A	162	3	589787
JULIO	A	161	4	701806
JULIO		160	2	701820
JULIO		111	2	702502
JULIO		102	2	702501
JULIO	M	RN	2	692302
JULIO	B	RN	1	693566
JULIO	B	RN	1	699930
JULIO	B	RN	1	700532
JULIO	B	RN	2	701039
JULIO	B	RN	1	701049
JULIO	B	RN	1	700931
JULIO	B	RN	1	709525
JULIO	B	RN	1	702128
JULIO	B	RN	1	702205
JULIO	B	RN	1	702389
JULIO	B	RN	1	702392
JULIO	B	634	2	701966
JULIO		632	3	702596
JULIO	B	631	2	702528
JULIO		629	2	702591
JULIO	A	624	2	701797
JULIO		622	2	702761
JULIO		620	2	702676
JULIO		619	2	702646
JULIO	M	616	4	699261
JULIO		614	2	702508
JULIO		613	2	702658
JULIO	M	612	3	702101
JULIO		610	1	702604
JULIO		608	2	702435
JULIO	A	607	2	702511
JULIO	M	606	2	702462
JULIO		605	2	702333
JULIO	M	589	2	702423
JULIO	M	588	2	702230
JULIO	M	587	3	702587
JULIO	M	586	2	702257
JULIO	M	585	2	702214
JULIO	M	584	3	701770
JULIO	M	583	3	701461
JULIO		581	2	702650
JULIO	A	570	4	701977
JULIO	A	569	4	701464
JULIO	A	568	4	693637
JULIO	A	566	3	702651
JULIO		563	2	702225
JULIO	A	562	4	702463
JULIO		552	1	702365
JULIO	M	551	3	702227
JULIO	M	550	4	668785
JULIO	M	549	3	694753
JULIO	A	547	3	701605
JULIO		546	3	702476
JULIO	M	544	3	701976
JULIO	M	543	3	700240
JULIO		542	3	702575
JULIO		541	1	702642
JULIO	M	531	2	701962
JULIO	M	528	3	701918
JULIO	A	527	2	700462
JULIO		525	3	702179
JULIO	A	524	2	701769
JULIO	M	523	2	690024
JULIO	M/A	522	4	669168
JULIO	M	517	2	702218
JULIO	M	515	3	702085
JULIO		512	2	702648
JULIO		511	2	702495
JULIO		510	3	702318
JULIO	M	509	2	702118
JULIO	M	508	3	702520
JULIO	M	505	3	701065
JULIO	M	503	3	701822
JULIO	M	502	3	701631
JULIO	M	352	2	701933
JULIO	M	350	3	702186
JULIO		348	2	702641
JULIO		338	2	702716
JULIO		333	2	702736
JULIO	M	325	2	696150
JULIO	M	318	2	701559
JULIO	B	317	2	701738
JULIO	M	316	2	702487
JULIO	M	305	2	702367
JULIO	B	302	1	701761
JULIO		243	3	702488
JULIO	M	233	2	702102
JULIO	B	232	2	702119
JULIO	M	228	2	701288
JULIO	B	227	1	701914
JULIO		226	2	702697
JULIO		224	2	702562
JULIO	B	222	2	700979
JULIO	M	221	4	695369
JULIO	M	218	1	700309
JULIO	M	217	2	702146
JULIO	M	216	3	702023
JULIO	A	213	2	700321
JULIO	A	211	2	702089
JULIO		210	2	702489
JULIO		208	1	702656
JULIO	A	205	2	684973
JULIO	M	204	2	702539
JULIO		202	3	702733
JULIO		183	2	701768
JULIO		182	3	702222
JULIO	A	180	1	684025
JULIO		165	2	702474
JULIO	A	164	3	699962
JULIO	M/A	162	3	589787
JULIO	A	161	3	701806
JULIO		160	2	701820
JULIO		112	3	702655
JULIO		102	3	702501
JULIO	M	RN	2	692302
JULIO	B	RN	1	693566
JULIO	B	RN	1	699930
JULIO	B	RN	1	700532
JULIO	B	RN	1	701039
JULIO	B	RN	1	701049
JULIO	B	RN	1	700931
JULIO	B	RN	1	709525
JULIO	B	RN	1	702128
JULIO	B	RN	1	702205
JULIO	B	RN	1	702389
JULIO	B	RN	1	702392
JULIO	B	634	2	701966
JULIO	M	631	2	702528
JULIO	A	629	2	702591
JULIO		628	2	702698
JULIO	A	624	2	701797
JULIO	M	622	2	702761
JULIO		620	2	702676
JULIO		619	2	702646
JULIO	M	616	4	699261
JULIO		615	3	702769
JULIO		614	2	702508
JULIO	M	612	3	702101
JULIO		610	1	702604
JULIO	A	607	2	702511
JULIO		603	1	702623
JULIO		602	2	702577
JULIO		601	2	702705
JULIO	B	589	2	702423
JULIO	B	588	2	702230
JULIO	M	587	3	702587
JULIO	M	585	2	702214
JULIO	M	584	3	701770
JULIO	M	583	3	701461
JULIO	M	581	2	702650
JULIO	A	570	4	701977
JULIO	A	569	4	701464
JULIO	M	568	4	693637
JULIO	M	566	3	702651
JULIO	A	562	4	702463
JULIO	M	561	3	702836
JULIO		552	1	702365
JULIO	M	551	3	702227
JULIO	A	550	4	668785
JULIO	M	549	3	694753
JULIO	M	547	3	701605
JULIO	M	546	3	702476
JULIO		545	3	702792
JULIO	M	544	3	701976
JULIO	M	543	3	700240
JULIO	B	541	1	702642
JULIO	M	531	2	701962
JULIO	M	525	3	702179
JULIO	A	524	2	701769
JULIO	M	523	2	690024
JULIO	M/A	522	4	669168
JULIO		519	2	702820
JULIO		518	3	702780
JULIO	M	517	2	702218
JULIO	M	516	2	702225
JULIO	M	515	3	702085
JULIO	M	512	3	702648
JULIO	M	511	2	702495
JULIO	M	509	2	702118
JULIO	M	508	3	702520
JULIO	M	507	2	702831
JULIO	M	505	3	701065
JULIO		504	2	702751
JULIO	M	503	3	701822
JULIO		348	2	702641
JULIO		340	2	702321
JULIO		337	2	702903
JULIO		334	2	702630
JULIO		329	2	702821
JULIO	M	316	2	702487
JULIO	B	307	2	701738
JULIO	M	305	2	702367
JULIO	B	302	1	701761
JULIO	M	243	3	702488
JULIO	M	238	2	702743
JULIO		235	3	702879
JULIO	M	232	2	702119
JULIO	M	228	2	701288
JULIO	B	227	1	701914
JULIO	M	226	2	702697
JULIO	M	224	2	702562
JULIO	B	223	2	700979
JULIO	B	222	3	702575
JULIO	M	221	4	695369
JULIO		219	2	702813
JULIO	M	218	1	700309
JULIO	M	217	3	702146
JULIO	M	216	3	702023
JULIO	A	213	2	700321
JULIO		210	2	702489
JULIO	A	205	2	684973
JULIO	M	204	2	702539
JULIO		203	2	702812
JULIO		184	1	702806
JULIO		183	3	701768
JULIO		182	2	702222
JULIO	A	180	1	684025
JULIO	A	164	3	699962
JULIO	M/A	162	3	589787
JULIO		160	2	701820
JULIO	M	137	3	702706
JULIO		134	3	702798
JULIO		133	2	702474
JULIO	A	116	2	701806
[truncated: 4,818 more rows]

## Sheet: Oct-Nov-Dic 2011
Mes	Habitación	Categorización	Sesiones	Codigo
Octubre	RN	B	1	692302
Octubre	RN	B	1	703888
Octubre	RN	B	1	704413
Octubre	RN		1	709258
Octubre	RN		1	710137
Octubre	RN		1	710242
Octubre	RN		1	710313
Octubre	RN		1	710383
Octubre	RN		1	710380
Octubre	RN		1	710385
Octubre	634		2	710595
Octubre	632	M	3	710419
Octubre	631	A	2	710398
Octubre	630	M	4	706591
Octubre	628		2	710488
Octubre	627		2	710404
Octubre	626	M	3	709978
Octubre	625	M	2	709254
Octubre	624		2	710565
Octubre	623	M	3	707472
Octubre	622		2	710468
Octubre	621		2	710582
Octubre	619		2	709965
Octubre	618		2	710514
Octubre	617		2	710449
Octubre	616		2	709872
Octubre	613		2	709559
Octubre	610		2	710537
Octubre	609		2	710538
Octubre	608		2	710283
Octubre	607	M	2	708999
Octubre	605		2	710548
Octubre	604		2	710454
Octubre	603	B	2	710562
Octubre	601	M	2	708185
Octubre	502		2	711711
Octubre	502		2	711711
Octubre	502		3	708937
Octubre	502		3	708937
Octubre	502		3	708937
Octubre	502		2	708937
Octubre	502		2	708937
Octubre	502		2	712992
Octubre	502		3	713213
Octubre	502		3	713213
Octubre	502		3	713213
Octubre	502		502	713213
Noviembre	502		2	713878
Noviembre	502		2	713878
Noviembre	502		2	713878
Noviembre	502		2	713878
Noviembre	502		2	713878
Noviembre	502		3	714989
Noviembre	502		3	714989
Noviembre	502		3	714989
Noviembre	502	M	3	715004
Noviembre	502	M	3	715004
Noviembre	502		3	715004
Noviembre	502	M	3	715004
Noviembre	502	M	3	715004
Noviembre	502	M	3	715004
Noviembre	502	M	1	715004
Noviembre	502	M	1	715004
Noviembre	502	M	1	715004
Noviembre	502	M	2	716977
Noviembre	502	M	2	716977
Diciembre	502	M	2	716977
Diciembre	502		3	717681
Diciembre	502		3	717681
Diciembre	502		2	718083
Diciembre	502		2	718083
Diciembre	502		2	718083
Diciembre	502		2	718083
Diciembre	502		2	718083
Diciembre	502	M	2	718083
Diciembre	502	M	2	718083
Octubre	351	M	1	709201
Octubre	350		3	710386
Octubre	348		1	710090
Octubre	347		2	710167
Octubre	339		2	710329
Octubre	334		3	709828
Octubre	325	M	2	707726
Octubre	247	B	2	710439
Octubre	242	M	2	708773
Octubre	239		2	710128
Octubre	228		3	710549
Octubre	227		2	710640
Octubre	225		3	710580
Octubre	222	A	2	709950
Octubre	220	M	3	710107
Octubre	217		3	710422
Octubre	213	M	2	710125
Octubre	212		2	710355
Octubre	209		2	710635
Octubre	208		2	710367
Octubre	207	M	2	709681
Octubre	206	A	3	709861
Octubre	203	M	2	703762
Octubre	182		3	708893
Octubre	164		2	710482
Octubre	162	M/A	3	589787
Octubre	141	B	2	708915
Octubre	135		2	710664
Octubre	105		2	710623
Octubre	RN	B	1	692302
Octubre	RN	B	1	703888
Octubre	RN	B	1	704413
Octubre	RN		1	709258
Octubre	RN		1	710137
Octubre	RN		1	710242
Octubre	RN		1	710313
Octubre	RN		1	710383
Octubre	RN		1	710380
Octubre	RN		1	710385
Octubre	633		2	710663
Octubre	632	M	2	710419
Octubre	630	A	4	706591
Octubre	626	M	2	709978
Octubre	624		2	710796
Octubre	623	M	3	707472
Octubre	622		2	710468
Octubre	621		2	710709
Octubre	620	B	2	710641
Octubre	619		2	709965
Octubre	618		2	710514
Octubre	617		2	710449
Octubre	616		2	709872
Octubre	614		2	710618
Octubre	613		2	709559
Octubre	607	M	2	708999
Octubre	605		2	710548
Octubre	604		2	710454
Octubre	601	M	2	708185
Diciembre	502		2	719654
Diciembre	502	M	3	719637
Diciembre	502	M	3	719637
Diciembre	502		3	720305
Diciembre	502		3	720305
Octubre	503	A	2	707980
Octubre	503	M	3	710545
Octubre	503	M	3	710545
Octubre	503		3	711579
Octubre	503		3	711579
Octubre	503		3	711579
Octubre	503		3	712025
Octubre	503		3	712025
Octubre	503		3	713189
Octubre	503		3	713189
Noviembre	503		2	714088
Noviembre	503		3	714088
Noviembre	503		3	714806
Noviembre	503		4	714806
Noviembre	503		3	715438
Noviembre	503		3	715438
Noviembre	503		3	715438
Noviembre	503		3	715438
Noviembre	503		3	715438
Noviembre	503		3	715438
Noviembre	503	M	2	715438
Diciembre	503	M	2	717848
Diciembre	503	M	2	717848
Diciembre	503	M	2	717848
Diciembre	503		3	718690
Diciembre	503		3	718690
Diciembre	503	A	3	719183
Diciembre	503	A		719183
Diciembre	503	A	3	719183
Diciembre	503	A	3	719183
Diciembre	503	M	3	719183
Diciembre	503	M	3	719183
Diciembre	503	M	3	719183
Diciembre	503	M	3	719183
Diciembre	503	M	3	719183
Diciembre	503	M	4	719183
Octubre	420		1	710453
Octubre	354	B	1	710668
Octubre	350		3	710386
Octubre	348		1	710090
Octubre	346		2	710540
Octubre	339		2	710329
Octubre	338		2	710170
Octubre	332		2	710706
Octubre	329		2	710678
Octubre	325	M	2	707726
Octubre	318		2	710738
Octubre	312		1	710732
Octubre	247	B	2	710439
Octubre	242	M	2	708773
Octubre	233	B	2	710617
Octubre	230		2	710367
Octubre	228		3	710549
Octubre	225		3	710580
Octubre	222	A	2	709950
Octubre	221		2	710704
Octubre	213	M	2	710125
Octubre	212		2	710355
Octubre	207	M	2	709681
Octubre	206	A	3	709861
Octubre	205		2	710658
Octubre	203	M	2	703762
Octubre	183		2	707857
Octubre	164		2	710682
Octubre	162	M/A	3	589787
Octubre	135		2	710664
Octubre	105		3	710623
Octubre	104		2	710482
Octubre	RN	B	1	692302
Octubre	RN	B	1	703888
Octubre	RN	B	1	704413
Octubre	RN		1	709258
Octubre	RN		1	710242
Octubre	RN		1	710313
Octubre	RN		1	710383
Octubre	RN		1	710380
Octubre	RN		1	710385
Octubre	632	M	2	710419
Octubre	630		2	710891
Octubre	626	M	2	709978
Octubre	625		2	710928
Octubre	624		2	710796
Octubre	623	M	3	707472
Octubre	621		2	710709
Octubre	619		2	709965
Octubre	617	A	2	710449
Octubre	616		2	709872
Octubre	614		2	710955
Octubre	613		2	709559
Octubre	610		2	710473
Octubre	608	B	2	710794
Octubre	607	M	2	708999
Octubre	605		2	710548
Octubre	604		2	710454
Octubre	601	M	2	708185
Diciembre	503	M	4	719183
Diciembre	503	M	4	719183
Diciembre	503	M	4	719183
Diciembre	503	M	4	719183
Octubre	504		3	708937
Octubre	504		3	708937
Octubre	504		3	708937
Octubre	504		3	708937
Octubre	504		3	708937
Octubre	504		3	708937
Octubre	504		3	708937
Octubre	504		3	708937
Octubre	504		3	708937
Octubre	504	M	5	709841
Octubre	504	M	6	709841
Octubre	504	M	6	709841
Octubre	504	M	5	709841
Octubre	504	M	5	709841
Octubre	504	M	5	709841
Octubre	504	M	5	709841
Octubre	504	M	5	709841
Octubre	504	M	504	709841
Noviembre	504	M	5	709841
Noviembre	504	M	5	709841
Noviembre	504	M	5	709841
Noviembre	504		3	714507
Noviembre	504		3	715349
Noviembre	504		3	715349
Noviembre	504		3	715349
Noviembre	504		3	715349
Noviembre	504		3	715349
Noviembre	504		3	715349
Noviembre	504		3	715349
Noviembre	504		3	715349
Noviembre	504	A	3	715349
Noviembre	504	A	3	715349
Noviembre	504	A	3	715349
Noviembre	504	A	3	715349
Noviembre	504	A	3	715349
Noviembre	504	A	3	715349
Diciembre	504	A	3	715349
Diciembre	504	A	3	715349
Diciembre	504	A	3	715349
Diciembre	504		2	718857
Octubre	350		2	710386
Octubre	349		3	710750
Octubre	346	M	2	710540
Octubre	338		2	710861
Octubre	332		2	710706
Octubre	325	M	2	707726
Octubre	318		1	710738
Octubre	242	M	2	708773
Octubre	236		3	710834
Octubre	233	B	2	710617
Octubre	230		2	710367
Octubre	228		3	710549
Octubre	225		3	710580
Octubre	224		2	710841
Octubre	222	A	2	709950
Octubre	221		2	710704
Octubre	219		2	710850
Octubre	217		2	710847
Octubre	213	M	2	710125
Octubre	212		2	710355
Octubre	203	M	2	703762
Octubre	202		1	710772
Octubre	183	M	2	707857
Octubre	164		2	710682
Octubre	162	M/A	3	589787
Octubre	142		2	710839
Octubre	136		2	710776
Octubre	135		2	710664
Octubre	110		2	710920
Octubre	105		3	710623
Octubre	102		2	710694
Octubre	RN	B	1	692302
Octubre	RN	B	1	703888
Octubre	RN	B	2	704413
Octubre	RN		1	709258
Octubre	RN		1	710242
Octubre	RN		1	710313
Octubre	RN		1	710383
Octubre	RN		1	710380
Octubre	RN		1	710385
Octubre	RN		1	711002
Octubre	633		2	710945
Octubre	628	B	2	710960
Octubre	627		2	710946
Octubre	626	M	2	709978
Octubre	625	B	2	710928
Octubre	624		2	710796
Octubre	623	M	3	707472
Octubre	621		2	710709
Octubre	620	B	2	710989
Octubre	619		2	711103
Octubre	618		2	710872
Octubre	617	A	2	710449
Octubre	616		2	709872
Octubre	615		2	710985
Octubre	614		2	710955
Octubre	613		2	709559
Octubre	610		2	710473
Octubre	609		2	710930
Octubre	608	B	2	710794
Octubre	607	M	2	708999
Octubre	605		2	710548
Octubre	604		2	710454
Octubre	603	B	2	710936
Octubre	602		2	710979
Octubre	601	M	2	708185
Diciembre	504		2	718857
Diciembre	504		3	719322
Diciembre	504			719322
Diciembre	504		3	719322
Diciembre	504	M	3	719322
Diciembre	504		3	719322
Diciembre	504		2	719574
Diciembre	504	M	2	720189
Diciembre	504	M	2	720189
Diciembre	504	M	2	720189
Octubre	505	M	3	711355
Octubre	505	M	3	711355
Octubre	505	M	3	711355
Octubre	505	M	3	711355
Octubre	505	M	2	711748
Octubre	505	M	2	711741
Octubre	505	M	2	711741
Octubre	505	M	2	711741
Octubre	505	M	2	711741
Octubre	505		3	712952
Octubre	505		3	712952
Octubre	505		3	712952
Octubre	505		3	712952
Noviembre	505		2	714509
Noviembre	505		2	714509
Noviembre	505		3	714896
Noviembre	505		3	714896
Noviembre	505		3	714896
Noviembre	505		3	714896
Noviembre	505		3	714896
Noviembre	505		3	714896
Noviembre	505		3	714896
Noviembre	505		2	714896
Noviembre	505	M	3	716348
Noviembre	505	M	3	716348
Noviembre	505	M	3	716348
Octubre	454	B	2	709892
Octubre	350		2	710386
Octubre	349		3	710750
Octubre	346	M	2	710540
Octubre	341		1	710612
Octubre	338		2	710861
Octubre	328		2	710848
Octubre	326	M	2	710917
Octubre	325	M	2	707726
Octubre	318		1	710738
Octubre	312	M	2	709592
Octubre	306	M	2	710897
Octubre	247	M	3	710972
Octubre	245		2	710974
Octubre	242	M	2	708773
Octubre	237	M	3	710921
Octubre	236		3	710834
Octubre	234		2	710943
Octubre	233	B	2	710617
Octubre	230		2	710367
Octubre	228	M	3	710549
Octubre	225	M	3	710580
Octubre	224	M	2	710841
Octubre	222	M	2	709950
Octubre	221		2	710704
Octubre	213	M	2	710125
Octubre	212		2	711107
Octubre	207		2	711063
Octubre	205		2	711055
Octubre	204	B	2	710907
Octubre	203	M	2	703762
Octubre	183	M	3	707857
Octubre	162	M/A	3	589787
Octubre	136	B	2	710776
Octubre	116		2	710961
Octubre	115	M	3	710842
Octubre	114		2	710682
Octubre	110		2	710920
Octubre	103		2	710711
Octubre	102		2	710694
Octubre	RN	B	1	692302
Octubre	RN	B	1	703888
Octubre	RN	B	2	704413
Octubre	RN		1	709258
Octubre	RN		1	710242
Octubre	RN		1	710313
Octubre	RN		1	710383
Octubre	RN		1	710380
Octubre	RN		1	710385
Octubre	RN		1	711002
Octubre	RN		1	710975
Octubre	631		1	710987
Octubre	627		2	710946
Octubre	626	M	2	709978
Octubre	625	B	2	710928
Octubre	624		2	710796
Octubre	623	M	3	707472
Octubre	618		2	710872
Octubre	616		2	709872
Octubre	613		2	709559
Octubre	609		3	711205
Octubre	607	M	2	708999
Octubre	606		2	711146
Octubre	601	M	2	708185
Noviembre	505	M	3	716348
Noviembre	505	M	3	716348
Noviembre	505	M	3	716348
Noviembre	505	M	3	716348
Diciembre	505	M	3	716348
Diciembre	505		2	717915
Diciembre	505		2	717915
Diciembre	505		2	717915
Diciembre	505	M	3	720100
Diciembre	505	M	3	720100
Diciembre	505	M	3	720100
Octubre	506		2	711496
Octubre	506		2	712544
Octubre	506		2	712544
Octubre	506		2	712544
Octubre	506		2	712544
Octubre	506		506	712544
Noviembre	506		2	712544
Noviembre	506		2	712544
Noviembre	506		2	712544
Noviembre	506		2	714650
Noviembre	506		2	714650
Noviembre	506		2	715671
Noviembre	506		3	715671
Noviembre	506		3	715671
Noviembre	506	M	3	715671
Noviembre	506	B	2	716610
Noviembre	506	B	2	716610
Noviembre	506	M	2	716897
Diciembre	506	M	2	716897
Diciembre	506	M	3	716897
Diciembre	506	M	3	716897
Diciembre	506	M	3	716897
Diciembre	506	M	3	716897
Diciembre	506	M	3	716897
Diciembre	506		2	718611
Octubre	354		2	711149
Octubre	349		3	709250
Octubre	346	M	2	710540
Octubre	341		1	710612
Octubre	325	M	2	707726
Octubre	323		3	710991
Octubre	319	M	2	710519
Octubre	318		1	710738
Octubre	316		2	711147
Octubre	315		2	710969
Octubre	306	M	2	710897
Octubre	303		1	711233
Octubre	247	M	3	710972
Octubre	246		2	711003
Octubre	245		2	710974
Octubre	244		2	711170
Octubre	242	M	2	708773
Octubre	237	M	3	710921
Octubre	233	M	2	710617
Octubre	230		2	710367
Octubre	224	M	2	710841
Octubre	215		2	711198
Octubre	214		3	711181
Octubre	211		1	711124
Octubre	207		2	711184
Octubre	206	M	2	711075
Octubre	205		2	711055
Octubre	204	B	2	710907
Octubre	183	M	3	707857
Octubre	165		2	710967
Octubre	164		2	711119
Octubre	162	M/A	3	589787
Octubre	144		2	711057
Octubre	143		2	710840
Octubre	116		2	710961
Octubre	111		2	711098
Octubre	110		2	710920
Octubre	102		2	710694
Octubre	RN	B	1	692302
Octubre	RN	B	1	703888
Octubre	RN	B	2	704413
Octubre	RN		1	709258
Octubre	RN		1	710242
Octubre	RN		1	710313
Octubre	RN		1	710383
Octubre	RN		1	710380
Octubre	RN		1	710385
Octubre	RN		1	711002
Octubre	RN		1	710975
Octubre	RN		1	711271
Octubre	RN		1	711340
Octubre	634		2	711445
Octubre	629		2	711152
Octubre	628		2	711441
Octubre	626	M	2	709978
Octubre	623	M	3	707472
Octubre	618		2	711513
Octubre	614	M	3	709340
Octubre	613		2	709559
Octubre	612		2	711298
Octubre	610		2	711366
Octubre	604	B	2	711437
Octubre	602		2	711518
Octubre	601	M	2	708185
Diciembre	506		3	718611
Diciembre	506		3	718611
Diciembre	506		3	718611
Diciembre	506		3	718611
Diciembre	506	B	2	718611
Diciembre	506	A	3	717961
Diciembre	506	M	3	717961
Diciembre	506	M	3	717961
Diciembre	506	M	3	717961
Diciembre	506	M	3	717961
Diciembre	506	M	3	717961
Diciembre	506	M	3	717961
Diciembre	506	M	6	717961
Diciembre	506	M	6	717961
Diciembre	506	M	6	717961
Diciembre	506	M	6	717961
Diciembre	506	M	6	717961
Octubre	507	M	3	709054
Octubre	507	M	3	709054
Octubre	507	M	3	709054
Octubre	507	M	3	709054
Octubre	507	M	3	709054
Octubre	507	M	3	709054
Octubre	507	M	3	709054
Octubre	507	M	3	709054
Octubre	507	M	3	709054
Octubre	507	M	3	709054
Octubre	507	M	3	709054
Octubre	507		3	712523
Octubre	507		3	712523
Octubre	507		3	712805
Octubre	507		3	712805
Octubre	349		3	709250
Octubre	348		2	711450
Octubre	332	M	4	710636
Octubre	319	M	3	710519
Octubre	317	M	2	707726
Octubre	315		2	710969
Octubre	314		2	711162
Octubre	307		2	710846
Octubre	245		2	711349
Octubre	239		2	711452
Octubre	238		2	711294
Octubre	231		2	710063
Octubre	222		3	708532
Octubre	220	M	3	710111
Octubre	214		3	711181
Octubre	208	M	2	710851
Octubre	183	M	3	707857
Octubre	162	M/A	3	589787
Octubre	114		2	711436
Octubre	109		2	711396
Octubre	RN	B	1	692302
Octubre	RN	B	1	703888
Octubre	RN	B	2	704413
Octubre	RN		1	709258
Octubre	RN		1	710242
Octubre	RN		1	710383
Octubre	RN		1	710380
Octubre	RN		1	710385
Octubre	RN		1	711002
Octubre	RN		2	710975
Octubre	RN		1	711271
Octubre	RN		1	711340
Octubre	634		2	711445
Octubre	629		2	711152
Octubre	626	M	2	709978
Octubre	625		2	711615
Octubre	623	M	2	707472
Octubre	622	A	2	711410
Octubre	620		2	711584
Octubre	618	M	2	711513
Octubre	614	M	3	709340
Octubre	606		2	711439
Octubre	605		2	711578
Octubre	604	B	2	711437
Octubre	603		2	711607
Octubre	602	B	2	711518
Octubre	601	M	2	708185
Octubre	507		3	712805
Octubre	507		3	712805
Octubre	507		507	712805
Noviembre	507		3	712805
Noviembre	507	B	1	714117
Noviembre	507	M	3	713957
Noviembre	507	M	3	713957
Noviembre	507	M	3	713957
Noviembre	507	M	3	713957
Noviembre	507		2	715625
Noviembre	507		2	715937
Noviembre	507		2	715937
Noviembre	507		2	715937
Noviembre	507		2	715937
Noviembre	507	A	2	715937
Noviembre	507	M	4	714788
Noviembre	507	M	4	714788
Noviembre	507	M	4	714788
Noviembre	507	M	4	714788
Diciembre	507	M	4	714788
Diciembre	507	M	4	714788
Diciembre	507		2	717927
Diciembre	507		2	717927
Diciembre	507		2	717927
Diciembre	507		2	717927
Diciembre	507		2	717927
Diciembre	507		3	718721
Diciembre	507		2	718721
Diciembre	507		2	718721
Diciembre	507	M	3	719064
Diciembre	507		2	718721
Diciembre	507	M		719064
Diciembre	507	M	2	719064
Diciembre	507	M	2	719064
Diciembre	507	M	2	719064
Diciembre	507	M	2	719064
Diciembre	507	M	2	719064
Diciembre	507	M	2	719064
Diciembre	507	B	2	719064
Octubre	349		3	709250
Octubre	347	B	2	711442
Octubre	346		2	711630
Octubre	332	M	4	710636
Octubre	319	M	3	711681
Octubre	317	M	2	707726
Octubre	315		2	710969
Octubre	314		2	711162
Octubre	307		1	710846
Octubre	238		2	711294
Octubre	231		2	710063
Octubre	229	B	2	711595
Octubre	227		2	711507
Octubre	225		2	711446
Octubre	214		3	711181
Octubre	208	M	2	710851
Octubre	206		3	711574
Octubre	183	M	3	707857
Octubre	162	M/A	3	589787
Octubre	135		2	711638
Octubre	116		2	711605
Octubre	115		2	711620
Octubre	114		2	711436
Octubre	102		2	711635
Octubre	RN	B	1	692302
Octubre	RN	B	1	703888
Octubre	RN	B	2	704413
Octubre	RN		1	709258
Octubre	RN		1	710242
Octubre	RN		1	710383
Octubre	RN		1	710380
Octubre	RN		1	710385
Octubre	RN		1	711002
Octubre	RN		2	710975
Octubre	RN		1	711271
Octubre	631		2	711844
Octubre	630		3	711721
Octubre	629		2	711152
Octubre	628		2	711760
Octubre	626	M	2	709978
Octubre	623	M	2	707472
Octubre	622	A	2	711410
Octubre	620	A	2	711584
Octubre	618		2	711835
Octubre	616		2	711318
Octubre	614	M	3	709340
Octubre	610		2	711750
Octubre	607		2	711755
Octubre	606		2	711439
Octubre	605		2	711801
Octubre	604	M	2	711437
Octubre	603		2	711607
Diciembre	507	B	2	719064
Diciembre	507	B	2	719064
Octubre	508		2	709845
Octubre	508		2	709845
Octubre	508		2	709845
Octubre	508		2	709845
Octubre	508		3	709845
Octubre	508		3	709845
Octubre	508	M	3	709845
Octubre	508	M	3	709845
Octubre	508	M	3	709845
Octubre	508	M	3	712349
Octubre	508	M	3	712349
Octubre	508	M	3	712349
Noviembre	508		2	713864
Noviembre	508		2	713864
Noviembre	508		3	714402
Noviembre	508		3	714402
Noviembre	508		3	714402
Noviembre	508		3	714402
Noviembre	508		2	714786
Noviembre	508	M	3	714782
Noviembre	508	M	3	715414
Noviembre	508	M	3	715414
Noviembre	508	M	3	715414
Noviembre	508		3	715414
Noviembre	508	M	3	716320
Noviembre	508		3	716363
Noviembre	508		3	716363
Noviembre	508		3	716363
Diciembre	508		2	717525
Diciembre	508		2	717525
Diciembre	508		2	718683
Diciembre	508		2	718683
Diciembre	508		2	718683
Diciembre	508		2	719218
Diciembre	508			719218
Diciembre	508		3	719218
Diciembre	508	A	3	719218
Diciembre	508	A	3	719218
Octubre	354		2	711761
Octubre	350		2	711647
Octubre	347	B	2	711442
Octubre	342		1	711732
Octubre	340	M	3	711678
Octubre	338		2	711832
Octubre	332	M	4	710636
Octubre	319	A	3	711681
Octubre	314		2	711162
Octubre	307		1	710846
Octubre	231		2	710063
Octubre	229	B	2	711595
Octubre	225		2	711446
Octubre	224		2	711734
Octubre	208	M	2	710851
Octubre	206	M	3	711574
Octubre	201		1	711751
Octubre	183	M	3	707857
Octubre	162	M/A	3	589787
Octubre	160		2	711792
Octubre	135	M	2	711638
Octubre	134		2	711621
Octubre	116		2	711605
Octubre	110		2	711701
Octubre	106		2	711620
Octubre	103		2	711436
Octubre	RN	B	1	692302
Octubre	RN	B	1	703888
Octubre	RN	B	2	704413
Octubre	RN		1	710242
Octubre	RN		1	710385
Octubre	RN		1	711002
Octubre	RN	A	3	710975
Octubre	RN		1	711271
Octubre	RN		1	711356
Octubre	630		2	711721
Octubre	628		2	711760
Octubre	626	M	2	709978
Octubre	625		1	711827
Octubre	623	M	2	707472
Octubre	622	A	2	711410
Octubre	620	A	2	711584
Octubre	615	A	3	711574
Octubre	611		2	711487
Octubre	610	M	2	711750
Octubre	608	B	2	711562
Octubre	607	B	2	711755
Octubre	604	B	2	711437
Octubre	603		2	711607
Octubre	602	B	2	711864
Diciembre	508	A	3	719218
Diciembre	508	A	3	719218
Diciembre	508	A	3	719218
Diciembre	508	A	3	719218
Diciembre	508	A	3	719218
Diciembre	508	A	3	719218
Diciembre	508	A	3	719218
Diciembre	508	A	3	719218
Diciembre	508	A	3	719218
Octubre	509		3	708532
Octubre	509		3	708532
Octubre	509		3	708532
Octubre	509		3	708532
Octubre	509		3	708532
Octubre	509	M	3	709683
Octubre	509	M	3	709683
Octubre	509	M	3	709683
Octubre	509	M	3	709683
Octubre	509	M	3	709683
Octubre	509	M	3	709683
Octubre	509	M	3	709683
Octubre	509	M	3	709683
Octubre	509	M	3	709683
Octubre	509	M	3	709683
Octubre	509	M	3	709683
Octubre	509	M	3	709683
Octubre	509	M	4	709683
Noviembre	509		3	713913
Noviembre	509	M	3	713913
Noviembre	509	M	4	713913
Noviembre	509		2	714786
Noviembre	509		2	715664
Noviembre	509	A	4	715712
Noviembre	509	A	4	715712
Noviembre	509	A	4	715712
Noviembre	509	A	3	715712
Noviembre	509	A	3	715712
Noviembre	509	A	3	715712
Noviembre	509	A	3	715712
Noviembre	509		2	717240
Diciembre	509		2	717240
Diciembre	509		2	717446
Diciembre	509		2	717446
Octubre	347	B	2	711442
Octubre	338		2	711832
Octubre	333		2	711558
Octubre	332	M	4	710636
Octubre	319	A	1	711681
Octubre	314		2	711162
Octubre	307		1	710846
Octubre	233		2	711924
Octubre	231		2	710063
Octubre	209		2	711524
Octubre	208	M	1	710851
Octubre	201		1	711751
Octubre	162	M/A	3	589787
Octubre	160		2	711792
Octubre	137		2	711887
Octubre	134	M	2	711621
Octubre	116		2	711605
Octubre	102		2	711899
Octubre	RN	B	1	692302
Octubre	RN	B	1	703888
Octubre	RN	B	3	704413
Octubre	RN		1	710242
Octubre	RN		1	710385
Octubre	RN		1	711002
Octubre	RN	A	3	710975
Octubre	RN		1	711271
Octubre	RN		1	711987
Octubre	631		2	712184
Octubre	630		2	712180
Octubre	627		2	712170
Octubre	626	B	2	712179
Octubre	625		2	711679
Octubre	624		2	711849
Octubre	623	M	2	707472
Octubre	622	A	2	711410
Octubre	621	B	1	712009
Octubre	619		2	712218
Octubre	618	M	3	712071
Octubre	617		2	711874
Octubre	615	A	3	711574
Octubre	612		3	711536
Octubre	611		2	711252
Octubre	610	M	2	711750
Octubre	606	M	2	711505
Octubre	605	A	2	712042
Octubre	604	B	2	711437
Octubre	603	A	2	711607
Octubre	602		2	712175
Octubre	601	M	2	712005
Diciembre	509		3	717446
Diciembre	509		3	717446
Diciembre	509		3	717446
Diciembre	509		3	717446
Diciembre	509		3	717446
Diciembre	509		2	717446
Diciembre	509		3	717446
Diciembre	509		3	717446
Diciembre	509		3	717446
Diciembre	509		2	717446
Diciembre	509			717446
Diciembre	509		3	719592
Diciembre	509		3	719592
Diciembre	509	M	3	719541
Octubre	510		2	710496
Octubre	510		2	710496
Octubre	510		3	711079
Octubre	510		4	711079
Octubre	510		4	711079
Octubre	510	M	4	711079
Octubre	510	M	4	711079
Octubre	510	M	4	711079
Octubre	510	M	4	711079
Octubre	510	M	4	711079
Octubre	510	M	5	711079
Octubre	510	M	6	711079
Octubre	510	M	6	711079
Octubre	510	M	6	711079
Octubre	510	M	6	711079
Octubre	510	M	3	711079
Octubre	510	M	3	711079
Octubre	510	M	510	711079
Noviembre	510		3	713645
Noviembre	510		3	714859
Noviembre	510		3	714859
Noviembre	510		2	716243
Noviembre	510		2	716243
Octubre	353		2	711930
Octubre	351		2	712235
Octubre	350		2	712243
Octubre	336		3	711880
Octubre	314		2	711162
Octubre	307	M	2	712119
Octubre	232	M	3	711954
Octubre	211	M	2	709845
Octubre	206	M	3	712178
Octubre	165		1	712010
Octubre	162	M/A	3	589787
Octubre	161	B	3	712072
Octubre	140	M	2	711742
Octubre	139	M	2	712137
Octubre	RN	B	1	692302
Octubre	RN	B	1	703888
Octubre	RN	B	3	704413
Octubre	RN	B	1	710242
Octubre	RN	B	1	710385
Octubre	RN	B	1	711002
Octubre	RN	A	3	710975
Octubre	RN	B	1	711271
Octubre	RN	B	1	712193
Octubre	632		2	712374
Octubre	630		2	712474
Octubre	629		2	712058
Octubre	626		2	712386
Octubre	625		2	711679
Octubre	624		2	711849
Octubre	623	M	2	707472
Octubre	622	A	2	711410
Octubre	621	B	1	712009
Octubre	620		2	712363
Octubre	618	M	3	712071
Octubre	617		2	711874
Octubre	616		2	712344
Octubre	615	A	3	711574
Octubre	613		2	712343
Octubre	612		3	711536
Octubre	611		2	711252
Octubre	610	M	2	711750
Octubre	608		2	712380
Octubre	607		2	712055
Octubre	606	M	2	711505
Octubre	605	A	2	712042
Octubre	603	A	2	711607
Octubre	602		2	712175
Octubre	601	M	2	712005
Noviembre	510		2	716243
Noviembre	510		2	716243
Diciembre	510		2	717536
Diciembre	510		2	717536
Diciembre	510		2	717536
Diciembre	510		2	718155
Diciembre	510		2	718155
Diciembre	510	B	2	718155
Diciembre	510	B	2	718155
Diciembre	510	B	2	718155
Diciembre	510	B	2	718155
Diciembre	510	B	2	718155
Diciembre	510	B	2	718155
Diciembre	510	B	2	718155
Diciembre	510		3	719380
Diciembre	510			719380
Diciembre	510		2	719380
Diciembre	510		2	719380
Diciembre	510		2	719380
Diciembre	510		2	720501
Diciembre	510		2	720501
Diciembre	510	M	3	717717
Diciembre	510	M	3	717717
Octubre	511		3	708853
Octubre	511		3	708853
Octubre	511		3	708853
Octubre	511		3	708853
Octubre	511		3	708853
Octubre	511		3	708853
Octubre	511	M	3	708853
Octubre	511	M	3	708853
Octubre	511	M	3	708853
Octubre	511	M	3	708853
Octubre	511	M	3	708853
Octubre	511	M	3	708853
Octubre	511	M	3	708853
Octubre	511	M	3	708853
Octubre	511	M	3	708853
Octubre	511	M	3	708853
Octubre	511	M	3	708853
Octubre	351		2	712235
Octubre	345		2	712283
Octubre	336		3	711880
Octubre	314		2	711162
Octubre	245	M	2	711954
Octubre	231		3	712221
Octubre	214		3	712280
Octubre	211	M	2	709845
Octubre	209		2	712470
Octubre	206	M	2	712178
Octubre	205		3	712239
Octubre	202		2	712270
Octubre	162	M/A	3	589787
Octubre	161	B	2	712072
Octubre	140	M	2	711742
Octubre	139	M	2	712137
Octubre	138		1	712262
Octubre	136		2	712382
Octubre	RN	B	1	692302
Octubre	RN	B	1	703888
Octubre	RN	B	3	704413
Octubre	RN	B	1	710242
Octubre	RN	B	1	710385
Octubre	RN	B	1	711002
Octubre	RN	A	3	710975
Octubre	RN	B	1	711271
Octubre	RN	B	1	712193
Octubre	RN		1	712176
Octubre	634	M	2	712517
Octubre	633		2	712346
Octubre	630		2	712474
Octubre	629	M	2	712058
Octubre	624		2	711849
Octubre	623	M	2	707472
Octubre	622	A	2	711410
Octubre	620		2	712612
Octubre	618	M	3	712071
Octubre	615	A	3	711574
Octubre	613		2	712561
Octubre	611		2	711252
Octubre	610	M	2	711750
Octubre	609		3	712094
Octubre	606	M	2	711505
Octubre	603	A	2	711607
Octubre	602		2	712175
Octubre	601		2	712602
Octubre	511	M	3	708853
Noviembre	511		2	714053
Noviembre	511		2	714053
Noviembre	511		2	714123
Noviembre	511		2	714123
Noviembre	511		2	714123
Noviembre	511		2	714123
Noviembre	511		2	714123
Noviembre	511		3	715588
Noviembre	511		3	715588
Noviembre	511		3	715588
Noviembre	511		3	715588
Noviembre	511		3	715588
Noviembre	511		3	715588
Noviembre	511	M	3	715588
Noviembre	511	M	3	715588
Noviembre	511	M	3	715588
Noviembre	511	M	3	715588
Noviembre	511	M	3	715588
Noviembre	511	A	4	716293
Diciembre	511	A	3	716293
Diciembre	511	A	3	716293
Diciembre	511	A	3	716293
Diciembre	511	A	3	716293
Diciembre	511		3	718175
Diciembre	511		3	718175
Diciembre	511		3	718175
Diciembre	511		3	718175
Diciembre	511		3	718175
Diciembre	511	A	3	719031
Diciembre	511		3	719229
Diciembre	511	M	3	719229
Diciembre	511	M	3	719229
Diciembre	511	M	3	719229
Diciembre	511	M	3	719229
Diciembre	511	M	3	719229
Octubre	512		3	710175
Octubre	512		3	711439
Octubre	512		3	711439
Octubre	353		2	712515
Octubre	349	M	2	712469
Octubre	345		2	712283
Octubre	334	M	2	712518
Octubre	321		3	712523
Octubre	314		2	711162
Octubre	245	M	2	711954
Octubre	225		2	712614
Octubre	215		1	712356
Octubre	211	M	2	709845
Octubre	206		1	712588
Octubre	205		3	712239
Octubre	203		1	712461
Octubre	202		2	712270
Octubre	162	M/A	3	589787
Octubre	161	M	2	712072
Octubre	136	B	2	712382
Octubre	132		2	712383
Octubre	115		2	712500
Octubre	113		3	712353
Octubre	108		3	712604
Octubre	RN	B	1	692302
Octubre	RN	B	1	703888
Octubre	RN	B	3	704413
Octubre	RN	B	1	710242
Octubre	RN	B	1	710385
Octubre	RN	B	1	711002
Octubre	RN	A	3	710975
Octubre	RN	B	1	711271
Octubre	RN	B	1	712193
Octubre	RN		1	712176
Octubre	634		2	712721
Octubre	633		2	712346
Octubre	630		2	712694
Octubre	629	M	2	712058
Octubre	628		2	712671
Octubre	627		2	712601
Octubre	624		2	711849
Octubre	622	A	2	711410
Octubre	618	M	3	712071
Octubre	617		2	712663
Octubre	615	A	3	711574
Octubre	613		2	712097
Octubre	612		2	712669
Octubre	611	M	2	711252
Octubre	610	M	2	711750
Octubre	608		1	712598
Octubre	607		2	712615
Octubre	606	M	2	711505
Octubre	605		2	712647
Octubre	602		2	712175
Octubre	601		2	712691
Octubre	512		3	711439
Octubre	512	M	3	711439
Octubre	512	M	3	711439
Octubre	512	M	3	711439
Octubre	512		2	713128
Octubre	512		2	713128
Octubre	512		2	713128
Noviembre	512	M	3	715322
Noviembre	512	M	3	715322
Noviembre	512	M	3	715322
Noviembre	512	M	3	715347
Noviembre	512		3	715347
Noviembre	512		2	717196
Diciembre	512		2	717196
Diciembre	512		3	717196
Diciembre	512		3	717196
Diciembre	512		3	717893
Diciembre	512		3	717893
Diciembre	512		3	717893
Diciembre	512		2	718752
Diciembre	512	B	2	718752
Diciembre	512	A/M		711904
Diciembre	512		2	719571
Diciembre	512	B	2	719571
Diciembre	512		3	719620
Diciembre	512		3	720335
Diciembre	512	M	3	719541
Diciembre	512	M	3	719541
Diciembre	512	M	3	719541
Octubre	513	M	3	710111
Octubre	513	M	3	710111
Octubre	513	M	3	710111
Octubre	513	M	3	710111
Octubre	513	M	2	711463
Octubre	513	M	3	711463
Octubre	513	M	2	711463
Octubre	513		2	712101
Octubre	513		2	712101
Octubre	513	M	2	712101
Octubre	513	M	2	712101
Octubre	513	M	3	712101
Octubre	513	M	3	712101
Octubre	340		2	712700
Octubre	339		3	711674
Octubre	334	M	2	712518
Octubre	314		2	711162
Octubre	307	M	2	712525
Octubre	245	M	2	711954
Octubre	242	B	2	712150
Octubre	225		2	712614
Octubre	219		3	712621
Octubre	205		3	712239
Octubre	202		1	712270
Octubre	165	M	1	712010
Octubre	162	M/A	3	589787
Octubre	143		2	712626
Octubre	140	B	1	712656
Octubre	132		2	712383
Octubre	115		2	712500
Octubre	113	M	2	712072
Octubre	108		3	712604
Octubre	RN	B	1	692302
Octubre	RN	B	1	703888
Octubre	RN	B	3	704413
Octubre	RN	B	1	710242
Octubre	RN	B	1	710385
Octubre	RN	B	1	711002
Octubre	RN	A	3	710975
Octubre	RN	B	1	711271
Octubre	RN	B	1	712193
Octubre	RN		1	712176
Octubre	631		2	712800
Octubre	630		2	712694
Octubre	623		2	712803
Octubre	620		2	712804
Octubre	619	B	2	712722
Octubre	617		2	712838
Octubre	615	A	3	711574
Octubre	611	M	2	711252
Octubre	606	M	2	711505
Octubre	604		2	712750
Octubre	602		2	712175
Octubre	513	M	3	712101
Octubre	513	B	2	712101
Octubre	513	B	2	712101
Octubre	513	B	513	712101
Noviembre	513	B	2	712101
Noviembre	513	B	2	712101
Noviembre	513	B	2	712101
Noviembre	513		2	714503
Noviembre	513		2	714503
Noviembre	513		2	714503
Noviembre	513		2	714503
Noviembre	513	M	3	714294
Noviembre	513		3	714294
Noviembre	513		3	716329
Noviembre	513	M	3	716329
Noviembre	513	M	3	716329
Noviembre	513	M	3	716329
Noviembre	513	M	3	716329
Noviembre	513	M	3	716329
Noviembre	513	M	3	716329
Diciembre	513		3	717525
Diciembre	513		3	717525
Diciembre	513		3	717525
Diciembre	513	M	3	717525
Diciembre	513	M	3	717525
Diciembre	513	M	3	717525
Diciembre	513		4	718781
Diciembre	513	A	4	718781
Diciembre	513		4	718781
Diciembre	513	M	4	718781
Diciembre	513	M		718781
Diciembre	513	M	4	718781
Diciembre	513	M	4	718781
Diciembre	513	A	4	718781
Diciembre	513		3	720317
Octubre	514		3	709250
Octubre	514		3	709250
Octubre	514		3	709250
Octubre	514		3	709250
Octubre	514		2	711742
Octubre	514		2	711742
Octubre	514		2	713037
Octubre	514	B	2	711706
Octubre	514	B	2	711706
Octubre	349	M	2	712723
Octubre	339		2	711674
Octubre	338		3	712857
Octubre	314		2	711162
Octubre	312		2	712629
Octubre	307	M	2	712525
Octubre	247		2	712833
Octubre	245	M	2	711954
Octubre	223		3	712654
Octubre	214		3	712755
Octubre	205		3	712239
Octubre	181		1	712859
Octubre	162	M/A	3	589787
Octubre	132		2	712383
Octubre	113	M	2	712072
Octubre	108		3	712604
Octubre	RN	B	1	692302
Octubre	RN	B	1	710242
Octubre	RN	B	1	710385
Octubre	RN	B	1	711271
Octubre	RN	B	1	712193
Octubre	RN		1	712176
Octubre	RN		1	712549
Octubre	630		2	713067
Octubre	627		2	713029
Octubre	623	A	2	712803
Octubre	619	M	2	712722
Octubre	616		2	713028
Octubre	615	A	3	711574
Octubre	607		2	713064
Octubre	604		2	713151
Octubre	514	B	514	711706
Noviembre	514	M	3	713167
Noviembre	514	M	3	713167
Noviembre	514	B	2	713876
Noviembre	514	M	3	713876
Noviembre	514	M	3	713876
Noviembre	514	M	3	714683
Noviembre	514	M	3	714683
Noviembre	514	M	3	714683
Noviembre	514		3	715381
Noviembre	514		3	715381
Noviembre	514		3	715381
Noviembre	514		3	715381
Noviembre	514		2	715381
Noviembre	514		4	716634
Noviembre	514		4	716634
Noviembre	514		3	716634
Noviembre	514		3	716634
Noviembre	514		3	716634
Diciembre	514		3	716634
Diciembre	514		3	716634
Diciembre	514		3	716634
Diciembre	514		3	718920
Diciembre	514		3	718920
Diciembre	514	M	3	718920
Diciembre	514	M		718920
Diciembre	514	M	3	719599
Diciembre	514	M	3	720334
Diciembre	514	M	3	720334
Diciembre	514	M	3	720334
Octubre	515		2	710479
Octubre	515		2	710479
Octubre	515		2	710479
Octubre	515		2	710479
Octubre	515		2	710479
Octubre	515		2	710479
Octubre	515	B	2	710479
Octubre	515		2	711874
Octubre	354		3	712780
Octubre	351		3	712523
Octubre	350		3	712734
Octubre	348		2	712491
Octubre	346	M	2	712993
Octubre	334	M	2	712914
Octubre	332		2	712614
Octubre	324		2	712019
Octubre	314		2	711162
Octubre	245	M	2	711954
Octubre	241	M	2	712866
Octubre	240		3	713100
Octubre	238	B	2	713031
Octubre	224		3	713085
Octubre	223		2	713042
Octubre	220		3	713103
Octubre	218		2	712559
Octubre	211		2	713032
Octubre	205		2	712239
Octubre	162	M/A	3	589787
Octubre	109		1	713057
Octubre	103		3	712978
Octubre	RN	B	1	692302
Octubre	RN	B	1	710242
Octubre	RN	B	1	711271
Octubre	RN	B	1	712193
Octubre	RN		1	712549
Octubre	RN		2	713017
Octubre	RN		1	713133
Octubre	633		2	713192
Octubre	631	M	2	713080
Octubre	627		2	713029
Octubre	622		2	713250
Octubre	618	B	2	713172
Octubre	617		2	713061
Octubre	616	M	2	713028
Octubre	615		2	713303
Octubre	613		2	713197
Octubre	611		2	713027
Octubre	610		3	712588
Octubre	606		2	713216
Octubre	605		2	713241
Octubre	604		2	713151
Octubre	602		2	713217
Octubre	601		2	713294
Octubre	515		2	712091
Octubre	515		2	712091
Octubre	515		2	712091
Octubre	515		2	712091
Octubre	515		2	712801
Octubre	515		2	712801
Octubre	515		2	712801
Octubre	515		2	712801
Octubre	515		515	712801
Noviembre	515		3	714092
Noviembre	515		3	714092
Noviembre	515		3	714092
Noviembre	515		2	715289
Noviembre	515	M	2	715289
Noviembre	515	M	2	715289
Noviembre	515	M	2	715289
Noviembre	515		2	715289
Noviembre	515		4	716579
Noviembre	515		4	716579
Noviembre	515	M	3	714294
Noviembre	515	M	3	714294
Noviembre	515	M	3	714294
Diciembre	515	M	3	714294
Diciembre	515	M	3	714294
Diciembre	515	M	3	714294
Diciembre	515		3	717530
Diciembre	515	A	3	717530
Diciembre	515	A	3	717530
Diciembre	515	A	3	717530
Diciembre	515	A	3	717530
Diciembre	515	A	3	717530
Diciembre	515	A	3	717530
Diciembre	515	A	3	717530
Diciembre	515	A	3	717530
Diciembre	515	A	3	717530
Diciembre	515	A	3	717530
Diciembre	515	A		717530
Diciembre	515	M	2	719502
Diciembre	515	M	2	719502
Diciembre	515	M	2	719502
Octubre	516		3	710063
Octubre	516		3	710063
Octubre	346	M	2	712993
Octubre	324		2	712019
Octubre	314		2	711162
Octubre	240	M	3	713100
Octubre	238	B	2	713031
Octubre	227	M	2	713156
Octubre	224		2	713085
Octubre	223		2	713042
Octubre	220		2	713103
Octubre	219		1	713237
Octubre	218		1	712559
Octubre	216		2	713176
Octubre	211		2	713032
Octubre	205		2	712239
Octubre	162	M/A	3	589787
Octubre	133		3	712322
Octubre	RN	B	1	692302
Octubre	RN	B	1	710242
Octubre	RN	B	1	711271
Octubre	RN	B	1	712193
Octubre	RN		1	712549
Octubre	RN		2	713017
Octubre	RN		1	713133
Octubre	RN		1	713386
Octubre	632	M	3	713263
Octubre	631	M	2	713080
Octubre	625		2	713357
Octubre	623	M	2	713352
Octubre	622	M	2	713250
Octubre	619		1	713372
Octubre	618	M	2	713172
Octubre	617	M	2	713061
Octubre	614		2	713400
Octubre	613	M	2	713197
Octubre	610		3	712588
Octubre	607		2	713402
Octubre	606		2	713216
Octubre	605		2	713241
Octubre	604		2	713151
Octubre	601		2	713294
Octubre	516		3	710063
Octubre	516		3	710063
Octubre	516		2	710063
Octubre	516	M	2	711583
Octubre	516	M	2	711583
Octubre	516	M	2	711583
Octubre	516		3	711770
Octubre	516	M	3	711770
Octubre	516	M	3	711770
Octubre	516	M	3	711770
Octubre	516		2	713118
Noviembre	516		3	714118
Noviembre	516		3	714118
Noviembre	516		3	714118
Noviembre	516		3	714118
Noviembre	516		2	714118
Noviembre	516		2	714118
Noviembre	516	M	4	714496
Noviembre	516		2	715329
Noviembre	516		2	715329
Noviembre	516		2	715329
Noviembre	516		2	715329
Noviembre	516		2	715329
Noviembre	516		2	715329
Noviembre	516		3	716706
Noviembre	516		3	716706
Noviembre	516		4	716706
Noviembre	516		4	716706
Noviembre	516		4	716706
Diciembre	516		4	716706
Diciembre	516		4	716706
Diciembre	516		4	716706
Diciembre	516		4	716706
Diciembre	516		4	716706
Diciembre	516		4	716706
Diciembre	516		4	716706
Diciembre	516		4	716706
Diciembre	516		4	716706
Diciembre	516		3	717915
Diciembre	516	M	3	717915
Diciembre	516	M	4	717915
Diciembre	516	M	4	717915
Diciembre	516	M	4	717915
Diciembre	516	M		717915
Diciembre	516	M	3	719635
Octubre	447		2	713045
Octubre	353	M	2	713175
Octubre	345		1	713046
Octubre	341		2	713460
Octubre	337		2	713168
Octubre	324		1	712019
Octubre	314		2	711162
Octubre	241		2	713441
Octubre	240	M	3	713100
Octubre	227		1	713440
Octubre	225		3	713298
Octubre	224		2	713085
Octubre	223		2	713042
Octubre	220	M	1	713103
Octubre	219		1	713237
Octubre	216	M	2	713176
Octubre	215	M	2	713269
Octubre	211		1	713032
Octubre	208		3	713459
Octubre	207	A	2	713350
Octubre	181		4	713205
Octubre	162	M/A	3	589787
Octubre	133	M	3	712322
Octubre	113		2	713363
Octubre	105		2	713374
Octubre	RN	B	1	692302
Octubre	RN	B	1	710242
Octubre	RN	B	1	711271
Octubre	RN	B	1	712193
Octubre	RN		1	712549
Octubre	RN		1	713133
Octubre	RN		1	713386
Octubre	632	M	2	713263
Octubre	628		2	713433
Octubre	627		2	713512
Octubre	625	M	2	713357
Octubre	619		1	713372
Octubre	614		2	713400
Octubre	608		2	713009
Octubre	607		2	712588
Octubre	604		2	713151
Diciembre	516	M	3	719635
Diciembre	516	M	3	719635
Diciembre	516	M	3	719635
Diciembre	516	M	3	719635
Diciembre	516	M	3	719635
Diciembre	516	M	2	719635
Octubre	517		2	710677
Octubre	517		2	710677
Octubre	517		1	710677
Octubre	517		1	710677
Octubre	517		2	711679
Octubre	517		2	712144
Octubre	517		2	712144
Octubre	517		2	712559
Octubre	517		3	712559
Octubre	517		3	712950
Octubre	517		3	712950
Octubre	517	M	3	712950
Octubre	517		517	713534
Noviembre	517		2	714024
Noviembre	517		2	714024
Noviembre	517		2	714024
Noviembre	517		2	714696
Noviembre	517		3	714983
Noviembre	517		3	715350
Noviembre	517		3	715350
Noviembre	517	M	2	715957
Noviembre	517	M	2	715957
Noviembre	517	A	2	716398
Noviembre	517	A	2	716398
Noviembre	517	A	2	716398
Noviembre	517	A	5	716403
Noviembre	517	A	5	716403
Noviembre	517	A	6	716403
Diciembre	517	A	6	716403
Diciembre	517	A	4	716403
Diciembre	517	A	4	716403
Diciembre	517	A	4	716403
Diciembre	517	A	4	716403
Diciembre	517	A	4	716403
Diciembre	517	A	4	716403
Diciembre	517	A	4	716403
Diciembre	517	A	4	716403
Diciembre	517	A	4	716403
Octubre	353	M	2	713175
Octubre	342		2	713368
Octubre	334		2	713447
Octubre	314		2	711162
Octubre	241		2	713441
Octubre	227		1	713440
Octubre	223		2	713042
Octubre	219		1	713237
Octubre	215	M	3	713269
Octubre	208		3	713459
Octubre	207	A	3	713350
Octubre	204	B	2	713413
Octubre	181		4	713205
Octubre	163		2	713507
Octubre	162	M/A	3	589787
Octubre	136		2	713302
Octubre	133	M	3	712322
Octubre	103		2	713498
Octubre	RN	B	RN	692302
Octubre	RN	B	RN	710242
Octubre	RN	B	RN	711271
Octubre	RN	B	RN	712193
Octubre	RN		RN	712549
Octubre	RN		RN	713386
Octubre	RN		RN	713501
Octubre	628		628	713433
Octubre	627		627	713728
Octubre	626		626	713542
Octubre	621		621	713671
Octubre	613	M	613	712937
Octubre	611		611	713247
Octubre	608	M	608	713009
Octubre	607		607	712588
Octubre	604	M	604	713151
Diciembre	517	A	4	716403
Diciembre	517	A	4	716403
Diciembre	517	A	4	716403
Diciembre	517	A	4	716403
Diciembre	517	A		716403
Diciembre	517	M	3	719602
Diciembre	517	M	3	719602
Diciembre	517	M	3	719602
Diciembre	517	M	3	719602
Diciembre	517	M	3	720320
Diciembre	517	M	3	720320
Diciembre	517		2	720715
Diciembre	517		2	720715
Octubre	518		1	710497
Octubre	518		2	710497
Octubre	518		2	710497
Octubre	518		3	710938
Octubre	518	M	3	710938
Octubre	518	M	3	710938
Octubre	518	M	3	710938
Octubre	518	M	3	710938
Octubre	518	M	3	710938
Octubre	518	M	3	710938
Octubre	518		3	711752
Octubre	518	M	3	711752
Octubre	518	M	3	711752
Octubre	518	M	3	711752
Octubre	518	M	3	711752
Octubre	518	M	518	711752
Noviembre	518	M	4	709841
Noviembre	518	M	4	709841
Noviembre	518	M	4	709841
Noviembre	518	M	4	709841
Noviembre	518	M	4	709841
Noviembre	518	M	4	709841
Noviembre	518	M	4	709841
Octubre	353	M	353	713175
Octubre	342	B	342	713368
Octubre	338		338	713575
Octubre	334	M	334	713447
Octubre	318		318	713599
Octubre	227		227	713440
Octubre	223	M	223	713042
Octubre	219	B	219	713237
Octubre	210		210	713518
Octubre	209		209	712952
Octubre	208	M	208	713459
Octubre	204	B	204	713413
Octubre	202	M	202	709683
Octubre	181		181	713205
Octubre	180		180	713507
Octubre	162	M/A	162	589787
Octubre	136		136	713302
Octubre	133	M	133	712322
Octubre	105		105	713614
Octubre	103		103	713498
Octubre	102		102	713601
Noviembre	RN	B	1	692302
Noviembre	RN	B	1	710242
Noviembre	RN	B	1	711271
Noviembre	RN	B	1	712193
Noviembre	RN		1	712549
Noviembre	RN		3	713501
Noviembre	RN		1	713962
Noviembre	RN		1	713965
Noviembre	RN		1	713968
Noviembre	RN		1	713866
Noviembre	629		2	713928
Noviembre	621		2	714017
Noviembre	612		2	713213
Noviembre	610		3	713642
Noviembre	609	M	2	713466
Noviembre	605		2	713983
Noviembre	518	M	4	709841
Noviembre	518	M	4	709841
Noviembre	518		4	709841
Noviembre	518	M	4	709841
Noviembre	518	M	4	709841
Noviembre	518	M	4	709841
Noviembre	518	M	4	709841
Noviembre	518	M	4	709841
Noviembre	518	M	4	709841
Noviembre	518	M	4	709841
Noviembre	518	M	4	709841
Diciembre	518		2	717235
Diciembre	518		2	717235
Diciembre	518		2	717944
Diciembre	518		2	717944
Diciembre	518		2	717944
Diciembre	518	M	3	717944
Diciembre	518	M	3	717944
Diciembre	518		3	718741
Diciembre	518	M	2	718741
Diciembre	518		2	718741
Diciembre	518	B	2	718741
Diciembre	518	M	3	718857
Diciembre	518	M	2	718857
Diciembre	518	M	2	718857
Diciembre	518		3	720198
Diciembre	518		3	720198
Diciembre	518	M	3	720198
Diciembre	518	M	3	720198
Octubre	519		2	710652
Octubre	519		2	710652
Octubre	519		2	710652
Octubre	519		3	711337
Octubre	519	M	3	711337
Octubre	519	M	3	711337
Octubre	519	M	3	711337
Noviembre	347	M	2	714030
Noviembre	340		2	712801
Noviembre	245	B	1	713645
Noviembre	243	M	2	713009
Noviembre	239	M	2	713785
Noviembre	221		2	713128
Noviembre	220		3	711930
Noviembre	209		3	712588
Noviembre	202	M	4	709683
Noviembre	201		4	713800
Noviembre	183	M/A	3	589787
Noviembre	181		3	713205
Noviembre	115		2	713827
Noviembre	RN	B	1	692302
Noviembre	RN	B	1	710242
Noviembre	RN	B	1	711271
Noviembre	RN	B	1	712193
Noviembre	RN		1	712549
Noviembre	RN		3	713501
Noviembre	RN		1	713962
Noviembre	RN		1	713965
Noviembre	RN		1	713968
Noviembre	RN		1	713866
Noviembre	634		2	714087
Noviembre	633		2	712805
Noviembre	628		2	714129
Noviembre	627		2	714209
Noviembre	621		2	714017
Noviembre	620		2	714153
Noviembre	619		2	714146
Noviembre	614		2	714109
Noviembre	612	M	2	713213
Noviembre	611		2	714098
Noviembre	610		2	713642
Noviembre	609		2	714116
Noviembre	606		2	714095
Noviembre	605		2	713983
Noviembre	601		2	714201
Octubre	519		3	713167
Octubre	519	M	3	713167
Noviembre	519		3	713863
Noviembre	519		3	713863
Noviembre	519		3	713863
Noviembre	519		3	713863
Noviembre	519		2	713863
Noviembre	519		2	713863
Noviembre	519		2	713863
Noviembre	519		2	713863
Noviembre	519		2	713863
Noviembre	519		2	713863
Noviembre	519		2	713863
Noviembre	519		2	713863
Noviembre	519		2	713863
Noviembre	519	A	4	715514
Noviembre	519	A	4	715514
Noviembre	519	A	4	715514
Noviembre	519	A	4	715514
Noviembre	519	A	4	715514
Noviembre	519		2	717188
Diciembre	519		2	717188
Diciembre	519		2	717188
Diciembre	519	M	3	717718
Diciembre	519	M	3	717718
Diciembre	519	M	3	717718
Diciembre	519		3	718877
Diciembre	519	M	3	718877
Diciembre	519		3	718877
Diciembre	519		3	718877
Diciembre	519	M	3	711940
Diciembre	519	M	3	711940
Diciembre	519	M	3	711940
Diciembre	519	M	3	711940
Diciembre	519	M	3	711940
Diciembre	519	M	3	711940
Diciembre	519	M	3	711940
Diciembre	519	M	3	711940
Diciembre	519	M	3	711940
Diciembre	519	M	3	711940
Diciembre	519	M	3	711940
Diciembre	519	M	3	711940
Octubre	520		2	710510
Octubre	520		2	710510
Octubre	520		2	710510
Octubre	520		2	710510
Octubre	520		2	710510
Octubre	520		3	711325
Noviembre	348	B	1	714112
Noviembre	347	M	2	714030
Noviembre	340	M	2	712801
Noviembre	331		1	714054
Noviembre	328		2	714196
Noviembre	246		2	714162
Noviembre	245	B	1	713645
Noviembre	243	M	2	713009
Noviembre	236		3	714025
Noviembre	229		2	714049
Noviembre	227		2	714096
Noviembre	225		2	714019
Noviembre	220		3	711930
Noviembre	215		2	714175
Noviembre	204		3	714185
Noviembre	203		3	713922
Noviembre	202	M	4	709683
Noviembre	183	M/A	3	589787
Noviembre	181		3	713205
Noviembre	163		2	713914
Noviembre	110		2	714174
Noviembre	105		2	713925
Noviembre	103		2	713912
Noviembre	RN	B	1	692302
Noviembre	RN	B	1	710242
Noviembre	RN	B	1	711271
Noviembre	RN	B	1	712193
Noviembre	RN		3	713501
Noviembre	RN		1	713962
Noviembre	RN		1	713965
Noviembre	RN		1	713968
Noviembre	RN		1	713866
Noviembre	RN		1	714285
Noviembre	RN		1	714258
Noviembre	RN		1	714267
Noviembre	RN		1	714268
Noviembre	634	A	2	714087
Noviembre	631	M	2	714103
Noviembre	628	B	2	714129
Noviembre	627	M	2	714209
Noviembre	626	M	2	712805
Noviembre	625		2	714384
Noviembre	622	B	2	714047
Noviembre	621	M	2	714017
Noviembre	619	A	2	714146
Noviembre	617		2	714244
Noviembre	614	M	2	714109
Noviembre	612	M	2	713213
Noviembre	609		2	714116
Noviembre	606	M	2	714095
Noviembre	605		2	713864
Noviembre	604		2	714378
Noviembre	601		2	714201
Octubre	520	M	3	711325
Octubre	520	M	3	711325
Octubre	520	M	3	711325
Octubre	520		3	712491
Octubre	520		2	712491
Octubre	520		1	712965
Noviembre	520		3	713869
Noviembre	520		3	713869
Noviembre	520		3	713869
Noviembre	520		3	714671
Noviembre	520		3	713844
Noviembre	520		3	713844
Noviembre	520		3	713844
Noviembre	520		3	715518
Noviembre	520		3	715518
Noviembre	520		3	715963
Noviembre	520	M	2	715704
Noviembre	520	M	2	715704
Noviembre	520	M	2	715704
Noviembre	520	M	2	715704
Noviembre	520	M	2	715704
Noviembre	520		3	716926
Noviembre	520		3	716926
Noviembre	520		3	716926
Diciembre	520		3	716926
Diciembre	520		3	716926
Diciembre	520		2	718566
Diciembre	520	M	2	718566
Diciembre	520		2	718566
Diciembre	520	M	2	718499
Diciembre	520	M		718499
Diciembre	520	A	4	716403
Diciembre	520	A	4	716403
Diciembre	520	M	4	716403
Diciembre	520	M	4	716403
Diciembre	520	M	4	716403
Diciembre	520	M	4	716403
Diciembre	520	M	4	716403
Noviembre	353		2	714176
Noviembre	352		2	714283
Noviembre	347	M	2	714030
Noviembre	346		2	714317
Noviembre	340	M	2	712801
Noviembre	339		2	714261
Noviembre	332		2	714290
Noviembre	331		1	714054
Noviembre	330		2	714260
Noviembre	247		2	714224
Noviembre	245	B	1	713645
Noviembre	243	M	3	713009
Noviembre	241		3	714002
Noviembre	227	B	2	714096
Noviembre	224		3	714189
Noviembre	220		3	711930
Noviembre	204		3	714185
Noviembre	203		2	713922
Noviembre	183	M/A	3	589787
Noviembre	181	A	3	713205
Noviembre	165		1	714192
Noviembre	163		2	713914
Noviembre	139		2	714273
Noviembre	138		2	714298
Noviembre	137		2	714215
Noviembre	132		2	714108
Noviembre	110		2	714174
Noviembre	RN	B	1	710242
Noviembre	RN	B	1	711271
Noviembre	RN	B	1	712193
Noviembre	RN		3	713501
Noviembre	RN		1	713962
Noviembre	RN		1	713965
Noviembre	RN		1	713968
Noviembre	RN		1	714285
Noviembre	RN		1	714258
Noviembre	RN		1	714267
Noviembre	RN		1	714268
Noviembre	RN		1	714451
Noviembre	634	A	2	714087
Noviembre	633		2	714569
Noviembre	632		2	714379
Noviembre	631		2	714566
Noviembre	627		2	714542
Noviembre	626	M	2	712805
Noviembre	619	A	2	714146
Noviembre	618	M	2	714085
Noviembre	617		3	713844
Noviembre	616	M	4	713913
Noviembre	612	M	2	713213
Noviembre	611		2	714423
Noviembre	609		2	714116
Noviembre	607		2	714540
Noviembre	606	M	2	714095
Noviembre	602		2	714583
Diciembre	520	M	4	716403
Diciembre	520	M	4	716403
Diciembre	520	M	4	716403
Diciembre	520	M	4	716403
Octubre	521		2	710470
Octubre	521		2	710470
Octubre	521		2	710470
Octubre	521		2	713020
Octubre	521		521	713632
Noviembre	521		3	713918
Noviembre	521		3	713918
Noviembre	521		2	714202
Noviembre	521		3	714941
Noviembre	521		3	714941
[truncated: 4,071 more rows]

## Sheet: Enero-Febrero-Marzo 2012
Mes	HAB	Catg.	AT	CODIGO
Enero	RN	M	1	713501
Enero	RN		1	717852
Enero	RN		1	717853
Enero	RN		1	718403
Enero	RN		1	718738
Enero	RN		1	719038
Enero	RN		1	719480
Enero	RN		1	719476
Enero	RN		1	719475
Enero	RN		1	719377
Enero	RN		1	720411
Enero	RN		1	720535
Enero	RN		1	720754
Enero	624	A	1	716982
Enero	509	M	1	720189
Enero	590		1	720243
Enero	589		1	720384
Enero	585		1	720660
Enero	584		1	720337
Enero	582		1	720153
Enero	581		1	720301
Enero	564	A	1	720223
Enero	571	A	1	720273
Enero	524		1	720370
Enero	569	A	1	719797
Enero	568	m	1	720298
Enero	567	M	1	719541
Enero	566	M	1	720841
Enero	563	A	1	720095
Enero	550	A	1	668785
Enero	549	A	1	718716
Enero	232		1	720484
Enero	547	M	1	718885
Enero	545	M	1	718326
Enero	544	M	1	718508
Enero	542	A	1	720311
Enero	541	M	1	718173
Enero	525	M	1	711904
Enero	620	M	1	720193
Enero	521	A	1	719026
Enero	519	M	1	711940
Enero	208	M	1	720334
Enero	510	M	1	717717
Enero	508	A	1	719218
Enero	506	M	1	717961
Enero	503	M	1	719183
Enero	342		1	720328
Enero	335	M	1	719746
Enero	326	B	1	718848
Enero	325		1	720412
Enero	314	M	1	720320
Enero	320	M	1	719362
Enero	244		1	720326
Enero	236	M	1	718366
Enero	231	A	1	720014
Enero	210		1	720317
Enero	209	M	1	720125
Enero	207		1	720720
Enero	206	M	1	720192
Enero	183	M/A	1	589787
Enero	182		1	719530
Enero	181		1	720098
Enero	162		1	718593
Enero	565	M	1	720796
Enero	552		1	720929
Enero	237		1	720809
Enero	107		1	720932
Enero	562		1	720877
Enero	512		1	720939
Enero	615		1	720885
Enero	336		1	720921
Enero	518		1	720952
Enero	516		1	720887
Enero	106		1	720977
Enero	548		1	720975
Enero	543		1	720867
Enero	220		1	720800
Enero	561	A	1	721001
Enero	572		1	720963
Enero	211		1	720916
Enero	513		1	720723
Enero	222		1	720992
Enero	612		1	720991
Enero	605		1	721009
Enero	551		1	720945
Enero	588		1	720979
Enero	606		1	720987
Enero	339		1	721035
Enero	228		1	721098
Enero	583		1	721099
Enero	515		1	720912
Enero	520		1	721105
Enero	622		1	721091
Enero	RN	M	1	713501
Enero	RN		1	717852
Enero	RN		1	717853
Enero	RN		1	718403
Enero	RN		1	718738
Enero	RN		1	719038
Enero	RN		1	719480
Enero	RN		1	719476
Enero	RN		1	719475
Enero	RN		1	719377
Enero	RN		1	720411
Enero	RN		1	720535
Enero	RN		1	720754
Enero	624	A	1	716982
Enero	622		1	721091
Enero	621	B	1	721087
Enero	616	B	1	721016
Enero	615		1	720885
Enero	612	M	1	720991
Enero	606		1	720987
Enero	605	M	1	721009
Enero	590		1	720243
Enero	608		1	720384
Enero	588		1	720979
Enero	585		1	720660
Enero	583		1	721099
Enero	582		1	720153
Enero	581		1	720301
Enero	572	A	1	720963
Enero	571	A	1	720273
Enero	569	A	1	719797
Enero	568	M	1	720298
Enero	567	M	1	719541
Enero	566	M	1	720841
Enero	565	M	1	720796
Enero	564	A	1	720223
Enero	563	A	1	720095
Enero	532		1	720877
Enero	561	A	1	721001
Enero	552	B	1	720929
Enero	562	A	1	720945
Enero	550	A	1	668785
Enero	549	A	1	718716
Enero	548	B	1	720975
Enero	545	M	1	718326
Enero	544	A	1	718508
Enero	543	M	1	720867
Enero	542	A	1	720311
Enero	541	M	1	718173
Enero	525	M	1	711904
Enero	524		1	720370
Enero	521	A	1	719026
Enero	520	M	1	721105
Enero	519	M	1	711940
Enero	518	M	1	720952
Enero	516		1	720887
Enero	515		1	720912
Enero	513	M	1	720723
Enero	512	M	1	720939
Enero	510	M	1	717717
Enero	509	M	1	720189
Enero	508	A	1	719218
Enero	506	M	1	717961
Enero	503	M	1	719183
Enero	342	B	1	720328
Enero	339		1	721035
Enero	336	M	1	720921
Enero	335	M	1	719746
Enero	326	B	1	718848
Enero	325		1	720412
Enero	320	M	1	719362
Enero	314	M	1	720320
Enero	245		1	721015
Enero	244		1	720326
Enero	237		1	720809
Enero	236	M	1	718366
Enero	228		1	721098
Enero	222		1	720992
Enero	220	M	1	718885
Enero	211		1	720916
Enero	210		1	720317
Enero	207	M	1	720720
Enero	206	M	1	720192
Enero	183	M/A	1	589787
Enero	182		1	719530
Enero	181		1	720098
Enero	162		1	718593
Enero	107		1	720932
Enero	106		1	720977
Enero	224		1	721072
Enero	215		1	721127
Enero	529		1	721168
Enero	216		1	s/cobro
Enero	507		1	720994
Enero	RN		1	720908
Enero	584		1	721138
Enero	621		1	721286
Enero	RN		1	720986
Enero	202		1	721054
Enero	610		1	721291
Enero	607		1	721067
Enero	505		1	721026
Enero	217		1	721171
Enero	140		1	721249
Enero	RN	M	1	713501
Enero	RN	M	1	717852
Enero	RN	M	1	717853
Enero	RN		1	718403
Enero	RN		1	718738
Enero	RN		1	719038
Enero	RN		1	719480
Enero	RN		1	719476
Enero	RN		1	719475
Enero	RN		1	719377
Enero	RN		1	720411
Enero	RN		1	720535
Enero	RN		1	720754
Enero	RN		1	720908
Enero	RN		1	720986
Enero	634		1	721141
Enero	631		1	721160
Enero	628		1	721173
Enero	624	A	1	716982
Enero	622		1	721091
Enero	621		1	721286
Enero	615	B	1	720885
Enero	610	B	1	721291
Enero	608		1	720384
Enero	607	B	1	721067
Enero	606		1	720987
Enero	590		1	720243
Enero	588		1	720979
Enero	587		1	720153
Enero	585		1	720660
Enero	584		1	721138
Enero	583		1	721099
Enero	581		1	720301
Enero	572	A	1	720963
Enero	552	A	1	720273
Enero	569	A	1	719797
Enero	568	M	1	720298
Enero	567	M	1	719541
Enero	566	M	1	720841
Enero	514	M	1	720796
Enero	564	A	1	720223
Enero	563	A	1	720095
Enero	562	A	1	720945
Enero	561	A	1	721001
Enero	550	A	1	668785
Enero	549	A	1	718716
Enero	548	B	1	720975
Enero	545	M	1	718326
Enero	544	A	1	718508
Enero	211	M	1	720867
Enero	542	A	1	720311
Enero	541	M	1	718173
Enero	532		1	720877
Enero	529	M	1	721168
Enero	525	M	1	711904
Enero	524	M	1	720370
Enero	521	A	1	719026
Enero	520	M	1	721105
Enero	519	M	1	711940
Enero	518	M	1	720952
Enero	516		1	720887
Enero	605		1	720912
Enero	512	M	1	720939
Enero	510	M	1	717717
Enero	509	M	1	720189
Enero	508	A	1	719218
Enero	507		1	720994
Enero	506	M	1	717961
Enero	505		1	721026
Enero	342	B	1	720328
Enero	339	M	1	721035
Enero	336	M	1	720921
Enero	335	M	1	719746
Enero	326	B	1	718848
Enero	325		1	720412
Enero	320	M	1	719362
Enero	314	M	1	720320
Enero	245		1	721015
Enero	244	M	1	720326
Enero	237	M	1	720809
Enero	236	M	1	718366
Enero	515		1	721098
Enero	224		1	721072
Enero	222		1	720992
Enero	220	M	1	718885
Enero	217		1	721171
Enero	216		1	s/cobro
Enero	215	B	1	721127
Enero	211	A	1	720916
Enero	207	M	1	720720
Enero	183	M/A	1	589787
Enero	182	A	1	719530
Enero	180	M	1	720098
Enero	162	M	1	718593
Enero	140	M	1	721249
Enero	107	A	1	720932
Enero	504	M	1	720854
Enero	205	M	1	721189
Enero	208		1	721190
Enero	135		1	721236
Enero	601		1	721290
Enero	626		1	721119
Enero	633		1	721137
Enero	513	M	1	721271
Enero	223		1	719342
Enero	230		1	721350
Enero	228		1	721336
Enero	618		1	721393
Enero	431		1	721147
Enero	503		1	721148
Enero	530		1	721232
Enero	245		1	721432
Enero	303		1	721185
Enero	225		1	721397
Enero	586		1	721255
Enero	589		1	721303
Enero	526		1	721326
Enero	561		1	721295
Enero	612		1	721240
Enero	203		1	721315
Enero	502		1	721277
Enero	613		1	721250
Enero	303		1	721185
Enero	225		1	721397
Enero	RN	M	1	713501
Enero	RN	M	1	717852
Enero	RN	M	1	717853
Enero	RN		1	718403
Enero	RN		1	718738
Enero	RN		1	719038
Enero	RN		1	719480
Enero	RN		1	719476
Enero	RN		1	719475
Enero	RN		1	720535
Enero	RN		1	720754
Enero	RN		1	720908
Enero	RN		1	720986
Enero	634	M	1	721141
Enero	631	M	1	721160
Enero	628	M	1	721173
Enero	624	A	1	716982
Enero	623	B	1	721382
Enero	622		1	721091
Enero	621	B	1	721286
Enero	618	M	1	721393
Enero	615	B	1	720885
Enero	S/N		1	721250
Enero	612		1	721240
Enero	610	B	1	721291
Enero	609		1	721304
Enero	607	B	1	721067
Enero	606		1	720987
Enero	605	M	1	720912
Enero	601	M	1	721290
Enero	590		1	720243
Enero	589		1	721303
Enero	588		1	720979
Enero	587		1	720153
Enero	586		1	721255
Enero	584		1	721138
Enero	583		1	721099
Enero	581		1	720301
Enero	572	A	1	720963
Enero	569	A	1	719797
Enero	568	M	1	720298
Enero	567	M	1	719541
Enero	566	M	1	720841
Enero	564	A	1	720223
Enero	563	A	1	720095
Enero	562	A	1	720945
Enero	561		1	721295
Enero	552	A	1	720273
Enero	550	A	1	668785
Enero	549	M	1	718716
Enero	548	B	1	720975
Enero	544	A	1	718508
Enero	547	A	1	720311
Enero	541	M	1	718173
Enero	532		1	720877
Enero	530		1	721232
Enero	529	M	1	721168
Enero	526		1	721326
Enero	525	M	1	711904
Enero	524	M	1	720370
Enero	521	A	1	719026
Enero	519	M	1	711940
Enero	518	M	1	720952
Enero	516		1	720887
Enero	515		1	721098
Enero	514	M	1	720796
Enero	513	M	1	721271
Enero	512	M	1	720939
Enero	510	M	1	717717
Enero	509	M	1	720189
Enero	508	A	1	719218
Enero	506	M	1	717961
Enero	505	M	1	721026
Enero	504	M	1	720854
Enero	503		1	721148
Enero	502	B	1	721277
Enero	431	B	1	721147
Enero	342	B	1	720328
Enero	336	M	1	720921
Enero	335	M	1	719746
Enero	326	B	1	718848
Enero	325		1	720412
Enero	320	M	1	719362
Enero	314	M	1	720320
Enero	303	B	1	721185
Enero	245		1	721015
Enero	245		1	721432
Enero	244	M	1	720326
Enero	241		1	721394
Enero	236	M	1	718366
Enero	230	M	1	721350
Enero	228		1	721336
Enero	225	M	1	721397
Enero	224		1	721072
Enero	223		1	719342
Enero	222	M	1	720992
Enero	220	M	1	718885
Enero	217		1	721171
Enero	215	B	1	721127
Enero	211	M	1	720867
Enero	208	B	1	721190
Enero	207	M	1	720720
Enero	205	M	1	721189
Enero	203		1	721315
Enero	183	M/A	1	589787
Enero	182	A	1	719530
Enero	180	M	1	720098
Enero	162	M	1	718593
Enero	140	M	1	721249
Enero	137		1	721353
Enero	135	B	1	721236
Enero	107	A	1	720932
Enero	347		1	721357
Enero	565	A	1	721289
Enero	213		1	721395
Enero	619		1	721358
Enero	608		1	721439
Enero	603		1	721431
Enero	210		1	721305
Enero	626		1	721414
Enero	627		1	721487
Enero	349		1	721335
Enero	571	A	1	721473
Enero	352		1	721461
Enero	543		1	721443
Enero	527	M	1	7221225
Enero	602		1	721457
Enero	138		1	721460
Enero	239		1	721445
Enero	216		1	721399
Enero	114		1	721508
Enero	523		1	720958
Enero	604		1	721523
Enero	511		1	721536
Enero	512		1	720939
Enero	623		1	721538
Enero	243		1	721491
Enero	RN	M	1	713501
Enero	RN	M	1	717852
Enero	RN	M	1	717853
Enero	RN		1	718403
Enero	RN		1	718738
Enero	RN		1	719038
Enero	RN		1	719480
Enero	RN		1	719476
Enero	RN		1	719475
Enero	RN		1	720535
Enero	RN		1	720754
Enero	RN		1	720908
Enero	RN		1	720986
Enero	634	M	1	721141
Enero	631	M	1	721160
Enero	628	M	1	721173
Enero	624	A	1	716982
Enero	623		1	721538
Enero	622		1	721091
Enero	619		1	721358
Enero	618	M	1	721393
Enero	615	B	1	720885
Enero	613		1	721303
Enero	612		1	721240
Enero	609		1	721304
Enero	608		1	721439
Enero	607	B	1	721067
Enero	606		1	720987
Enero	605	M	1	720912
Enero	604		1	721523
Enero	602		1	721457
Enero	590		1	720243
Enero	588		1	720979
Enero	587		1	720153
Enero	526		1	721255
Enero	584		1	721138
Enero	583		1	721099
Enero	582		1	721250
Enero	581		1	720301
Enero	572	M	1	720963
Enero	571	A	1	721473
Enero	567	M	1	719541
Enero	566	M	1	720841
Enero	565	A	1	721289
Enero	564	M	1	720223
Enero	563	A	1	720095
Enero	562	M	1	720945
Enero	561		1	721295
Enero	552	A	1	720273
Enero	550	A	1	668785
Enero	549	M	1	718716
Enero	548	B	1	720975
Enero	547	A	1	720311
Enero	544	A	1	718508
Enero	543		1	721443
Enero	541	M	1	718173
Enero	532		1	720877
Enero	531	M	1	720298
Enero	530		1	721232
Enero	529	M	1	721168
Enero	527	M	1	7221225
Enero	525	M	1	711904
Enero	524	M	1	720370
Enero	523		1	720958
Enero	521	A	1	719026
Enero	519	M	1	711940
Enero	516	A	1	719797
Enero	515		1	721098
Enero	514	M	1	720796
Enero	513	M	1	721271
Enero	512		1	720939
Enero	511		1	721536
Enero	510	M	1	717717
Enero	508	A	1	719218
Enero	506	M	1	717961
Enero	505	M	1	721026
Enero	504	M	1	720854
Enero	502	B	1	721277
Enero	352		1	721461
Enero	349		1	721335
Enero	347		1	721357
Enero	342	B	1	720328
Enero	336	M	1	720921
Enero	335	M	1	719746
Enero	325		1	720412
Enero	320	M	1	719362
Enero	314	M	1	720320
Enero	303	B	1	721185
Enero	245		1	721432
Enero	244	M	1	720326
Enero	518		1	721491
Enero	239		1	721445
Enero	225	M	1	721397
Enero	224		1	721072
Enero	223		1	719342
Enero	220	M	1	718885
Enero	217		1	721171
Enero	216		1	721399
Enero	213		1	721395
Enero	211	M	1	720867
Enero	210		1	721305
Enero	205	M	1	721189
Enero	203		1	721315
Enero	183	M/A	1	589787
Enero	182	A	1	719530
Enero	180	M	1	720098
Enero	162	M	1	718593
Enero	138		1	721460
Enero	137		1	721353
Enero	114		1	721508
Enero	107	A	1	720932
Enero	617		1	721464
Enero	233		1	721484
Enero	568	A	1	721268
Enero	345		1	721466
Enero	629		1	721529
Enero	309		1	721576
Enero	211		1	721604
Enero	135		1	721607
Enero	591		1	721407
Enero	589		1	721472
Enero	586		1	721613
Enero	611		1	721650
Enero	604		1	721701
Enero	204		1	721688
Enero	304		1	721733
Enero	354		1	721580
Enero	RN	M	1	713501
Enero	RN	M	1	717852
Enero	RN	M	1	717853
Enero	RN		1	718403
Enero	RN		1	718738
Enero	RN		1	719038
Enero	RN		1	719480
Enero	RN		1	719476
Enero	RN		1	719475
Enero	RN		1	720535
Enero	RN		1	720754
Enero	RN		1	720908
Enero	RN		1	720986
Enero	634	M	1	721141
Enero	632		1	721612
Enero	631	M	1	721160
Enero	629		1	721529
Enero	624	A	1	716982
Enero	623		1	721538
Enero	619		1	721358
Enero	617		1	721464
Enero	612		1	721240
Enero	611		1	721650
Enero	609		1	721304
Enero	607	B	1	721067
Enero	606		1	720987
Enero	604		1	721701
Enero	591		1	721407
Enero	590		1	720243
Enero	589		1	721472
Enero	588		1	720979
Enero	587		1	720153
Enero	586		1	721613
Enero	584		1	721138
Enero	583		1	721099
Enero	582		1	721250
Enero	581		1	720301
Enero	572	M	1	720963
Enero	571	A	1	721473
Enero	570	M	1	721271
Enero	568	A	1	721268
Enero	567	M	1	719541
Enero	566	M	1	720841
Enero	565	A	1	721289
Enero	564	M	1	720223
Enero	563	A	1	720095
Enero	562	M	1	720945
Enero	552	A	1	720273
Enero	550	A	1	668785
Enero	549	M	1	718716
Enero	548	B	1	720975
Enero	547	A	1	720311
Enero	544	A	1	718508
Enero	543		1	721443
Enero	541	M	1	718173
Enero	532		1	720877
Enero	531	M	1	720298
Enero	530		1	721232
Enero	529	M	1	721168
Enero	527	M	1	7221225
Enero	526		1	721255
Enero	525	M	1	711904
Enero	524	M	1	720370
Enero	523		1	720958
Enero	521	A	1	719026
Enero	519	M	1	711940
Enero	518		1	721491
Enero	516	A	1	719797
Enero	515		1	721098
Enero	514	M	1	720796
Enero	512		1	720939
Enero	511		1	721536
Enero	510	M	1	717717
Enero	508	A	1	719218
Enero	506	M	1	717961
Enero	505	M	1	721026
Enero	504	M	1	720854
Enero	503		1	721295
Enero	502	B	1	721277
Enero	354		1	721580
Enero	352		1	721461
Enero	347		1	721357
Enero	345		1	721466
Enero	342	B	1	720328
Enero	336	M	1	720921
Enero	335	M	1	719746
Enero	325		1	720412
Enero	320	M	1	719362
Enero	314	M	1	720320
Enero	304		1	721733
Enero	303	B	1	721185
Enero	239		1	721445
Enero	233		1	721484
Enero	225	M	1	721397
Enero	224		1	721072
Enero	220	M	1	718885
Enero	217		1	721171
Enero	213		1	721395
Enero	211		1	721604
Enero	205	M	1	721189
Enero	204		1	721688
Enero	183	M/A	1	589787
Enero	182	A	1	719530
Enero	180	M	1	720098
Enero	162	M	1	718593
Enero	138		1	721460
Enero	137		1	721353
Enero	135		1	721607
Enero	114		1	721508
Enero	107	A	1	720932
Enero	626		1	721581
Enero	RN	M	1	713501
Enero	RN	M	1	717852
Enero	RN	M	1	717853
Enero	RN		1	718403
Enero	RN		1	719480
Enero	RN		1	719476
Enero	RN		1	719475
Enero	RN		1	720535
Enero	RN		1	720754
Enero	RN		1	720908
Enero	RN		1	720986
Enero	629		1	721529
Enero	624	A	1	716982
Enero	619		1	721358
Enero	611	M	1	721650
Enero	590		1	720243
Enero	588		1	720979
Enero	608		1	720153
Enero	583		1	721099
Enero	589		1	721250
Enero	587		1	720301
Enero	513	M	1	720963
Enero	571	A	1	721473
Enero	570	M	1	721271
Enero	336	A	1	721268
Enero	567	M	1	719541
Enero	508	M	1	720841
Enero	565	A	1	721289
Enero	523	A	1	720223
Enero	563	A	1	720095
Enero	545	M	1	720945
Enero	552	A	1	720273
Enero	550	A	1	668785
Enero	549	M	1	718716
Enero	548	B	1	720975
Enero	547	A	1	720311
Enero	544	A	1	718508
Enero	541	M	1	718173
Enero	520		1	720877
Enero	531	M	1	720298
Enero	338		1	721232
Enero	527	M	1	7221225
Enero	525	M	1	711904
Enero	341	M	1	720370
Enero	318	M	1	720958
Enero	521	A	1	719026
Enero	519	M	1	711940
Enero	516	A	1	719797
Enero	515		1	721098
Enero	514	M	1	720796
Enero	510	M	1	717717
Enero	506	M	1	717961
Enero	504	M	1	720854
Enero	503		1	721295
Enero	225	B	1	721277
Enero	352	M	1	721461
Enero	342	B	1	720328
Enero	320	M	1	719362
Enero	314	M	1	720320
Enero	224		1	721072
Enero	220	M	1	718885
Enero	217		1	721171
Enero	204		1	721688
Enero	183	M/A	1	589787
Enero	182	A	1	719530
Enero	180	M	1	720098
Enero	162	M	1	718593
Enero	107	A	1	720932
Enero	164		1	721751
Enero	551	M	1	721705
Enero	426		1	721635
Enero	208		1	721748
Enero	103		1	721467
Enero	201		1	731664
Enero	RN		1	721474
Enero	543		1	721752
Enero	569		1	721651
Enero	622		1	s/cobro
Enero	323		1	721786
Enero	240		1	721121
Enero	561		1	721737
Enero	203		1	721799
Enero	566		1	721662
Enero	161		1	721763
Enero	138	A	1	721759
Enero	586		1	721825
Enero	237		1	721771
Enero	515		1	721733
Enero	512		1	721796
Enero	308		1	721145
Enero	243		1	721821
Enero	304		1	721838
Enero	606		1	721862
Enero	526		1	721801
Enero	509		1	721476
Enero	505		1	721804
Enero	185		1	721679
Enero	617		1	721938
Enero	615		1	721978
Enero	RN		1	721593
Enero	RN		1	721741
Enero	216		1	721921
Enero	246		1	721926
Enero	RN	M	1	713501
Enero	RN	M	1	717852
Enero	RN	B	1	717853
Enero	RN	B	1	718403
Enero	RN	B	1	719480
Enero	RN	B	1	719476
Enero	RN	B	1	719475
Enero	RN	B	1	720535
Enero	RN	B	1	720754
Enero	RN	B	1	720908
Enero	RN	B	1	720986
Enero	RN	B	1	721474
Enero	RN	B	1	721593
Enero	RN	B	1	721741
Enero	629		1	721529
Enero	624	A	1	716982
Enero	623	B	1	721874
Enero	622		1	s/cobro
Enero	617	M	1	721938
Enero	615	B	1	721978
Enero	584	M	1	721840
Enero	608	M	1	720153
Enero	606	B	1	721862
Enero	604	B	1	721905
Enero	603		1	721844
Enero	613	A	1	721935
Enero	590	M	1	720243
Enero	589	M	1	721250
Enero	588	M	1	720979
Enero	587	M	1	720301
Enero	586	A	1	721825
Enero	583	M	1	721099
Enero	570	A	1	721271
Enero	569	M	1	721651
Enero	567	M	1	719541
Enero	566	M	1	721662
Enero	565	M	1	721289
Enero	563	A	1	720095
Enero	562	A	1	720223
Enero	561	A	1	721473
Enero	552	A	1	720273
Enero	551	M	1	721705
Enero	550	A	1	668785
Enero	549	M	1	718716
Enero	548	B	1	720975
Enero	545	M	1	720945
Enero	544	A	1	718508
Enero	543	A	1	721752
Enero	541	M	1	718173
Enero	531	M	1	720298
Enero	527	M	1	7221225
Enero	526	B	1	721801
Enero	525	M	1	711904
Enero	521	A	1	719026
Enero	520		1	720877
Enero	519	M	1	711940
Enero	516	A	1	719797
Enero	515	M	1	721733
Enero	513	M	1	720963
Enero	512	M	1	721796
Enero	508	M	1	720841
Enero	506	M	1	717961
Enero	505		1	721804
Enero	504	M	1	720854
Enero	503	M	1	721295
Enero	342	B	1	720328
Enero	341	M	1	720370
Enero	338	M	1	721232
Enero	336	B	1	721268
Enero	323	M	1	721786
Enero	320	M	1	719362
Enero	318	B	1	720958
Enero	308		1	721145
Enero	304		1	721838
Enero	246		1	721926
Enero	240		1	721121
Enero	237		1	721771
Enero	225	B	1	721277
Enero	220	M	1	718885
Enero	216		1	721921
Enero	208	B	1	721748
Enero	203	M	1	721799
Enero	201	M	1	731664
Enero	185		1	721679
Enero	183	M/A	1	589787
Enero	182	A	1	719530
Enero	180	M	1	720098
Enero	164		1	721751
Enero	162	M	1	718593
Enero	161		1	721763
Enero	138	M	1	721759
Enero	107	A	1	720932
Enero	103		1	721467
Enero	546		1	721732
Enero	204	M	1	721963
Enero	572		1	722005
Enero	233		1	721995
Enero	602		1	721957
Enero	239		1	721997
Enero	623		1	722032
Enero	207		1	721879
Enero	631		1	721982
Enero	345	B	1	721967
Enero	352		1	722013
Enero	346		1	721728
Enero	616		1	722069
Enero	333		1	722104
Enero	585	A	1	721954
Enero	609		1	722054
Enero	614		1	721975
Enero	610		1	721949
Enero	115		1	722011
Enero	542		1	721849
Enero	RN	M	1	713501
Enero	RN	M	1	717852
Enero	RN	B	1	717853
Enero	RN	B	1	718403
Enero	RN	B	1	719480
Enero	RN	B	1	719476
Enero	RN	B	1	719475
Enero	RN	B	1	720535
Enero	RN	B	1	720754
Enero	RN	B	1	720908
Enero	RN	B	1	720986
Enero	RN	B	1	721474
Enero	RN	B	1	721593
Enero	RN	B	1	721741
Enero	RN		1	722127
Enero	631		1	721982
Enero	629	M	1	722084
Enero	624	A	1	716982
Enero	623		1	722032
Enero	616	B	1	722069
Enero	614		1	721975
Enero	613	A	1	721935
Enero	610		1	721949
Enero	609		1	722054
Enero	608	M	1	720153
Enero	606		1	722146
Enero	602		1	721957
Enero	590	M	1	720243
Enero	589	M	1	721250
Enero	587	M	1	720301
Enero	586	M	1	721825
Enero	585	A	1	721954
Enero	584	M	1	721840
Enero	583	M	1	721099
Enero	572		1	722005
Enero	570	A	1	721271
Enero	567	M	1	719541
Enero	565	M	1	721289
Enero	563	A	1	720095
Enero	562	A	1	720223
Enero	561	A	1	721473
Enero	551	M	1	721705
Enero	550	A	1	668785
Enero	549	M	1	718716
Enero	548	B	1	720975
Enero	547	M	1	721662
Enero	545	M	1	720945
Enero	544	A	1	718508
Enero	543	A	1	721752
Enero	542		1	721849
Enero	541	M	1	718173
Enero	527	M	1	7221225
Enero	526	B	1	721801
Enero	525	M	1	711904
Enero	524	M	1	721651
Enero	523	A	1	719026
Enero	520		1	720877
Enero	519	M	1	711940
Enero	516	A	1	719797
Enero	515	M	1	721733
Enero	513	M	1	720963
Enero	508	M	1	720841
Enero	506	M	1	717961
Enero	505		1	721804
Enero	504	M	1	720854
Enero	503	M	1	721295
Enero	352		1	722013
Enero	348		1	722050
Enero	346		1	721728
Enero	345	B	1	721967
Enero	342	B	1	720328
Enero	514	M	1	720370
Enero	333		1	722104
Enero	323	M	1	721786
Enero	320	M	1	719362
Enero	318	B	1	720958
Enero	304		1	721838
Enero	246		1	721926
Enero	240		1	721121
Enero	239		1	721997
Enero	238		1	722006
Enero	233		1	721995
Enero	225	B	1	721277
Enero	220	M	1	718885
Enero	217		1	722016
Enero	207		1	721879
Enero	204	M	1	721963
Enero	203	M	1	721799
Enero	201	M	1	731664
Enero	185	B	1	721679
Enero	183	M/A	1	589787
Enero	180	M	1	720098
Enero	164	M	1	721751
Enero	162	M	1	718593
Enero	507		1	722011
Enero	114		1	722064
Enero	107	A	1	720932
Enero	103	B	1	721467
Enero	215		1	722151
Enero	569		1	722126
Enero	564	A	1	721886
Enero	620		1	722148
Enero	302		1	721862
Enero	414		1	722165
Enero	351		1	722178
Enero	336		1	722056
Enero	139		1	722184
Enero	142		1	722187
Enero	603		1	722167
Enero	341		1	722180
Enero	510		1	722047
Enero	204		1	722183
Enero	338		1	722232
Enero	568		1	722118
Enero	552		1	722176
Enero	223		1	729342
Enero	221		1	722285
Enero	566	M	1	722273
Enero	589		1	722133
Enero	528		1	721948
Enero	RN	M	1	713501
Enero	RN	M	1	717852
Enero	RN	B	1	717853
Enero	RN	B	1	718403
Enero	RN	B	1	719480
Enero	RN	B	1	719476
Enero	RN	B	1	719475
Enero	RN	B	1	720535
Enero	RN	B	1	720754
Enero	RN	B	1	720908
Enero	RN	B	1	720986
Enero	RN	B	1	721474
Enero	RN	B	1	721593
Enero	RN	B	1	721741
Enero	RN		1	722127
Enero	632		1	722237
Enero	631		1	721982
Enero	629	M	1	722084
Enero	625		1	722179
Enero	624	A	1	716982
Enero	623		1	722032
Enero	620		1	722148
Enero	613	A	1	721935
Enero	612		1	722215
Enero	609		1	722054
Enero	608	M	1	720153
Enero	590	M	1	720243
Enero	589		1	722133
Enero	587	M	1	720301
Enero	591	M	1	721825
Enero	585	A	1	721954
Enero	584	M	1	721840
Enero	583	M	1	721099
Enero	572		1	722005
Enero	570	A	1	721271
Enero	569		1	722126
Enero	568		1	722118
Enero	567	M	1	719541
Enero	566	M	1	722273
Enero	565	M	1	721289
Enero	564	A	1	721886
Enero	563	A	1	720095
Enero	561	A	1	721473
Enero	552		1	722176
Enero	551	M	1	721705
Enero	550	A	1	668785
Enero	549	M	1	718716
Enero	338	B	1	720975
Enero	305	M	1	721662
Enero	545	M	1	720945
Enero	544	A	1	718508
Enero	543	A	1	721752
Enero	542		1	721849
Enero	541	M	1	718173
Enero	528		1	721948
Enero	525	M	1	711904
Enero	524	M	1	721651
Enero	523	A	1	719026
Enero	520		1	720877
Enero	519	M	1	711940
Enero	516	A	1	719797
Enero	515	M	1	721733
Enero	514	M	1	720370
Enero	513	M	1	720963
Enero	510		1	722047
Enero	508	M	1	720841
Enero	507		1	722011
Enero	506	M	1	717961
Enero	505		1	721804
Enero	504	M	1	720854
Enero	503	M	1	721295
Enero	414		1	722165
Enero	351		1	722178
Enero	348		1	722050
Enero	345	B	1	721967
Enero	341		1	722180
Enero	338		1	722232
Enero	336		1	722056
Enero	333		1	722104
Enero	320	M	1	719362
Enero	318	B	1	720958
Enero	304		1	721838
Enero	302		1	721862
Enero	246		1	721926
Enero	240		1	721121
Enero	233		1	721995
Enero	223		1	729342
Enero	221		1	722285
Enero	220	M	1	718885
Enero	219		1	722188
Enero	217		1	722016
Enero	215		1	722151
Enero	204		1	722183
Enero	203	M	1	721799
Enero	201	M	1	731664
Enero	162	B	1	721679
Enero	183	M/A	1	589787
Enero	180	M	1	720098
Enero	164	M	1	721751
Enero	142		1	722187
Enero	139		1	722184
Enero	517		1	722174
Enero	230		1	722351
Enero	521		1	722327
Enero	571	A	1	722353
Enero	REC		1	722337
Enero	207		1	722292
Enero	224		1	722302
Enero	331		1	722087
Enero	RN		1	722163
Enero	210		1	722270
Enero	328		1	722314
Enero	225		1	722241
Enero	610		1	722293
Enero	618		1	722122
Enero	614		1	722352
Enero	502		1	722169
Enero	244		1	722195
Enero	617		1	722282
Enero	633		1	722328
Enero	546		1	720980
Enero	547		1	722332
Enero	511		1	722192
Enero	615		1	722280
Enero	239		1	722384
Enero	627		1	722426
Enero	136		1	722279
Enero	RN	M	1	713501
Enero	RN	M	1	717852
Enero	RN	B	1	717853
Enero	RN	B	1	718403
Enero	RN	B	1	719480
Enero	RN	B	1	719476
Enero	RN	B	1	719475
Enero	RN	B	1	720535
Enero	RN	B	1	720754
Enero	RN	B	1	720908
Enero	RN	B	1	720986
Enero	RN	B	1	721474
Enero	184	B	1	721593
Enero	RN	B	1	721741
Enero	RN		1	722163
Enero	633		1	722328
Enero	631		1	721982
Enero	628		1	722388
Enero	627		1	722426
Enero	625		1	722179
Enero	624	A	1	716982
Enero	623		1	722032
Enero	622		1	722372
Enero	618		1	722122
Enero	617		1	722282
Enero	615		1	722280
Enero	614		1	722352
Enero	613	A	1	721935
Enero	612		1	722215
Enero	610		1	722293
Enero	608	M	1	720153
Enero	591	M	1	721825
Enero	590	M	1	720243
Enero	589		1	722133
Enero	587	M	1	720301
Enero	585	A	1	721954
Enero	626	M	1	721840
Enero	588	M	1	721099
Enero	581		1	722341
Enero	532		1	722005
Enero	571	A	1	722353
Enero	570	A	1	721271
Enero	569		1	722126
Enero	568		1	722118
Enero	567	M	1	719541
Enero	566	M	1	722273
Enero	565	M	1	721289
Enero	564	A	1	721886
Enero	563	A	1	720095
Enero	561	A	1	721473
Enero	552		1	722176
Enero	551	M	1	721705
Enero	550	A	1	668785
Enero	549	M	1	718716
Enero	547		1	722332
Enero	546		1	720980
Enero	545	M	1	720945
Enero	544	A	1	718508
Enero	543	A	1	721752
Enero	542		1	721849
Enero	541	M	1	718173
Enero	528		1	721948
Enero	525	M	1	711904
Enero	524	M	1	721651
Enero	523	A	1	719026
Enero	521		1	722327
Enero	520		1	720877
Enero	519	M	1	711940
Enero	517		1	722174
Enero	516	A	1	719797
Enero	515	M	1	721733
Enero	514	M	1	720370
Enero	513	M	1	720963
Enero	511		1	722192
Enero	510		1	722047
Enero	508	M	1	720841
Enero	507		1	722011
Enero	506	M	1	717961
Enero	505		1	721804
Enero	504	M	1	720854
Enero	503	M	1	721295
Enero	502		1	722169
Enero	352		1	722345
Enero	351		1	722178
Enero	348		1	722050
Enero	341		1	722180
Enero	338	B	1	720975
Enero	334		1	722355
Enero	333		1	722104
Enero	331		1	722087
Enero	328		1	722314
Enero	320	M	1	719362
Enero	318	B	1	720958
Enero	305	M	1	721662
Enero	302		1	721862
Enero	246		1	721926
Enero	244		1	722195
Enero	240		1	721121
Enero	239		1	722384
Enero	529		1	721995
Enero	230		1	722351
Enero	227		1	722356
Enero	225		1	722241
Enero	224		1	722302
Enero	223		1	729342
Enero	220	M	1	718885
Enero	219		1	722188
Enero	215		1	722151
Enero	210		1	722270
Enero	207		1	722292
Enero	204		1	722183
Enero	203	M	1	721799
Enero	183	M/A	1	589787
Enero	180	M	1	720098
Enero	164	M	1	721751
Enero	162	B	1	721679
Enero	139		1	722184
Enero	136		1	722279
Enero	135		1	722380
Enero	572	A	1	722474
Enero	632		1	722449
Enero	620		1	722452
Enero	616		1	722310
Enero	165		1	722470
Enero	583		1	722257
Enero	531		1	722471
Enero	134		1	722343
Enero	336		1	722481
Enero	582		1	722207
Enero	218		1	721917
Enero	209		1	722421
Enero	584		1	722334
Enero	632		1	722475
Enero	603		1	722499
Enero	619		1	722541
Enero	602		1	722446
Enero	634		1	722409
Enero	RN		1	722214
Enero	217		1	722439
Enero	241		1	722535
Enero	339		1	722276
Enero	RN	M	1	713501
Enero	RN	M	1	717852
Enero	RN	B	1	717853
Enero	RN	B	1	718403
Enero	RN	B	1	719480
Enero	RN	B	1	719476
Enero	RN	B	1	719475
Enero	RN	B	1	720535
Enero	RN	B	1	720754
Enero	RN	B	1	720908
Enero	RN	B	1	720986
Enero	RN	B	1	721474
Enero	RN	B	1	721741
Enero	RN		1	722163
Enero	RN		1	722214
Enero	634		1	722409
Enero	632		1	722475
Enero	631		1	721982
Enero	627		1	722426
Enero	626	M	1	721840
Enero	625		1	722179
Enero	624	A	1	716982
Enero	622		1	722372
Enero	620		1	722452
Enero	619		1	722541
Enero	618		1	722122
Enero	617		1	722282
Enero	615		1	722280
Enero	612		1	722215
Enero	603		1	722499
Enero	602		1	722446
Enero	601		1	721849
Enero	590	M	1	720243
Enero	588	M	1	721099
Enero	587	M	1	720301
Enero	584		1	722334
Enero	583		1	722257
Enero	582		1	722207
Enero	581		1	722341
Enero	572	A	1	722474
Enero	570	A	1	721271
Enero	569		1	722126
Enero	568		1	722118
Enero	567	M	1	719541
Enero	566	M	1	722273
Enero	565	M	1	721289
Enero	564	A	1	721886
Enero	563	A	1	720095
Enero	561	A	1	721473
Enero	550	A	1	668785
Enero	549	M	1	718716
Enero	547		1	722332
Enero	546		1	720980
Enero	544	A	1	718508
Enero	543	A	1	721752
Enero	541	M	1	718173
Enero	532		1	722005
Enero	529		1	721995
Enero	525	M	1	711904
Enero	524	M	1	721651
Enero	523	A	1	719026
Enero	521		1	722327
Enero	520		1	720877
Enero	519	M	1	711940
Enero	517		1	722174
Enero	516	A	1	719797
Enero	515	M	1	721733
Enero	514	M	1	720370
Enero	508	M	1	720841
Enero	506	M	1	717961
Enero	505		1	721804
Enero	504	M	1	720854
Enero	503	M	1	721295
Enero	502		1	722169
Enero	445		1	722047
Enero	352		1	722345
Enero	348		1	722050
Enero	341		1	722180
Enero	339		1	722276
Enero	338	B	1	720975
Enero	336		1	722481
Enero	334		1	722355
Enero	333		1	722104
Enero	320	M	1	719362
Enero	318	B	1	720958
Enero	305	M	1	721662
Enero	302		1	721862
Enero	244		1	722195
Enero	241		1	722535
Enero	240		1	721121
Enero	235		1	722572
Enero	227		1	722356
Enero	225		1	722241
Enero	223		1	729342
Enero	220	M	1	718885
Enero	219		1	722188
Enero	218		1	721917
Enero	217		1	722439
Enero	215		1	722151
Enero	209		1	722421
Enero	204		1	722183
Enero	203	M	1	721799
Enero	184	B	1	721593
Enero	183	M/A	1	589787
Enero	180	M	1	720098
Enero	165		1	722470
Enero	164	M	1	721751
Enero	162	B	1	721679
Enero	136		1	722279
Enero	135		1	722380
Enero	134		1	722343
Enero	RN	M	1	713501
Enero	RN	M	1	717852
Enero	RN	B	1	717853
Enero	RN	B	1	718403
Enero	RN	B	1	719480
Enero	RN	B	1	719476
Enero	RN	B	1	719475
Enero	RN	B	1	720908
Enero	RN	B	1	720986
Enero	RN	B	1	721474
Enero	RN	B	1	721741
Enero	RN		1	722163
Enero	RN	B	1	722214
Enero	634		1	722409
Enero	632	M	1	722681
Enero	631	M	1	722380
Enero	628	A	1	722569
Enero	627	M	1	720370
Enero	625		1	722471
Enero	624	A	1	716982
Enero	618		1	722122
Enero	617	M	1	722282
Enero	615		1	720980
Enero	614	M	1	720301
Enero	613	M	1	721651
Enero	611	M	1	722637
Enero	610		1	722578
Enero	608		1	722426
Enero	606		1	722341
Enero	604	M	1	722420
Enero	603	M	1	722499
Enero	602		1	722651
Enero	601		1	721849
Enero	590	M	1	720243
Enero	589		1	722489
Enero	588	M	1	721099
Enero	586		1	722257
Enero	585		1	722207
Enero	584		1	722334
Enero	583		1	722599
Enero	572	A	1	722474
Enero	570	A	1	721271
Enero	548		1	722550
Enero	567	M	1	719541
Enero	566		1	718508
Enero	507	A	1	721886
Enero	563	A	1	720095
Enero	562		1	722597
Enero	561	A	1	721473
Enero	550	A	1	668785
Enero	549	M	1	718716
Enero	547		1	722332
Enero	545		1	722549
Enero	544		1	722118
Enero	543	A	1	721752
Enero	542		1	722504
Enero	541	M	1	718173
Enero	529		1	721995
Enero	525	M	1	711904
Enero	523	A	1	719026
Enero	520		1	720877
Enero	519	M	1	711940
Enero	517		1	722174
Enero	516	A	1	719797
Enero	515		1	722677
Enero	511	M	1	721289
Enero	506	M	1	717961
Enero	505	M	1	722273
Enero	504	M	1	720854
Enero	354	M	1	721733
Enero	352		1	722345
Enero	348		1	721804
Enero	338	B	1	720975
Enero	337	M	1	720841
Enero	336		1	722481
Enero	331		1	722644
Enero	320	M	1	719362
Enero	319		1	722327
Enero	318	B	1	720958
Enero	305	M	1	721662
Enero	244		1	722195
Enero	241		1	722535
Enero	240		1	721121
Enero	234	M	1	721295
Enero	225		1	722241
Enero	223		1	729342
Enero	220	M	1	718885
Enero	219	B	1	722169
Enero	218	B	1	721917
Enero	217		1	722439
Enero	203	M	1	721799
Enero	184	B	1	721593
Enero	183	M/A	1	589787
Enero	180	M	1	720098
Enero	165	B	1	722470
Enero	162	B	1	721679
Enero	161	B	1	722642
Enero	581		1	722685
Enero	243		1	722694
Enero	617		1	722729
Enero	569		1	722725
Enero	208		1	722735
Enero	236		1	722479
Enero	605		1	722735
Enero	RN	B	1	722671
Enero	RN	M	1	717852
Enero	546		1	722646
Enero	551		1	722683
Enero	141		1	722779
Enero	629		1	722728
Enero		M	1	713501
Enero		M	1	717852
Enero	RN	B	1	717853
Enero	RN	B	1	718403
Enero	RN	B	1	719480
Enero	RN	B	1	719476
Enero	RN	B	1	719475
Enero	RN	B	1	720908
Enero	RN	B	1	720986
Enero	RN	B	1	721474
Enero	RN	B	1	721741
Enero	RN	B	1	722214
Enero	RN	B	1	722671
Enero	632	M	1	722681
Enero	629		1	722728
Enero	628	A	1	722569
Enero	627	M	1	720370
Enero	625		1	722471
Enero	624	A	1	716982
Enero	618		1	722122
Enero	617		1	722729
Enero	614	M	1	720301
Enero	613	M	1	721651
Enero	611	M	1	722637
Enero	608		1	722426
Enero	605		1	722735
Enero	604	M	1	722420
Enero	590	M	1	720243
Enero	589	M	1	722489
Enero	588	M	1	721099
Enero	586		1	722257
Enero	585	M	1	722207
Enero	583		1	722599
Enero	581	A	1	722685
Enero	552	A	1	722474
Enero	570	A	1	721271
Enero	569		1	722725
Enero	509	M	1	719541
Enero	566		1	718508
Enero	563	A	1	720095
Enero	562		1	722597
Enero	518	A	1	721473
Enero	551		1	722683
Enero	550	A	1	668785
Enero	549	M	1	718716
Enero	548		1	722550
Enero	547		1	722332
Enero	546		1	722646
Enero	545		1	722549
Enero	544		1	722118
Enero	543	A	1	721752
Enero	542		1	722504
Enero	541	M	1	718173
Enero	529		1	721995
Enero	528	M	1	722583
Enero	526	M	1	722696
Enero	525	M	1	711904
Enero	524		1	722607
Enero	523	A	1	719026
Enero	520		1	720877
Enero	519	M	1	711940
Enero	516	A	1	719797
Enero	515		1	722677
Enero	511	M	1	721289
Enero	507	A	1	721886
Enero	506	M	1	717961
Enero	505	M	1	722273
Enero	504	M	1	720854
Enero	352		1	722345
Enero	338	B	1	720975
Enero	337	M	1	720841
Enero	320	M	1	719362
Enero	319		1	722327
Enero	318	B	1	720958
Enero	305	M	1	721662
Enero	244		1	722195
Enero	243		1	722694
Enero	240		1	721121
Enero	236		1	722479
Enero	234	M	1	721295
Enero	225		1	722241
Enero	223		1	729342
Enero	220	M	1	718885
Enero	219	B	1	722169
Enero	218	B	1	721917
Enero	208		1	722735
Enero	184	B	1	721593
Enero	183	M/A	1	589787
Enero	180	M	1	720098
Enero	165	B	1	722470
Enero	161	B	1	722642
Enero	141		1	722779
Enero	517	M	1	722870
Enero	504		1	722865
Enero	603		1	722810
Enero	353		1	722796
Enero	623		1	722727
Enero	620		1	722746
Enero	350		1	722736
Enero	242		1	722768
Enero	231		1	722768
Enero	138		1	272770
Enero	217		1	722812
Enero	214		1	722821
Enero	615		1	722855
Enero	610		1	722828
Enero	602		1	722855
Enero	582	A	1	722695
Enero	512	M	1	722721
Enero	349		1	722848
Enero	608		1	722972
Enero	225		1	722942
Enero	307		1	722983
Enero	604		1	722915
Enero	RN	M	1	713501
Enero	RN	M	1	717852
Enero	RN	B	1	717853
Enero	RN	B	1	718403
Enero	RN	B	1	719480
Enero	RN	B	1	719476
Enero	RN	B	1	719475
Enero	RN	B	1	720908
Enero	RN	B	1	720986
Enero	RN	B	1	721474
Enero	RN	B	1	721741
Enero	RN	B	1	722214
Enero	RN	B	1	722671
Enero	628	A	1	722569
Enero	627	M	1	720370
Enero	624	A	1	716982
Enero	623	A	1	722727
Enero	617	M	1	722729
Enero	615	B	1	722855
Enero	614	M	1	720301
Enero	611	M	1	722637
Enero	610		1	722828
Enero	566	M	1	722972
Enero	605		1	722735
Enero	604	M	1	722915
Enero	602	M	1	722855
Enero	590	M	1	720243
Enero	589	M	1	722489
Enero	588	M	1	721099
Enero	585	M	1	722207
Enero	565	A	1	722695
Enero	581	A	1	722685
Enero	570	A	1	721271
Enero	569	M	1	722725
Enero	542		1	718508
Enero	563	A	1	720095
Enero	562	A	1	722597
Enero	552	A	1	722474
Enero	551		1	722683
Enero	550	A	1	668785
Enero	549	M	1	718716
Enero	548		1	722550
Enero	546		1	722646
Enero	545		1	722549
Enero	544		1	722118
Enero	543	A	1	721752
Enero	347		1	722504
Enero	541	M	1	718173
Enero	528	M	1	722583
Enero	526	M	1	722696
Enero	525	M	1	711904
Enero	524		1	722607
Enero	523	A	1	719026
Enero	520		1	720877
Enero	519	M	1	711940
Enero	518	A	1	721473
Enero	517	M	1	722870
Enero	516	A	1	719797
Enero	515		1	722677
Enero	512	M	1	722721
Enero	511	M	1	721289
Enero	509	M	1	719541
Enero	507	A	1	721886
Enero	506	M	1	717961
Enero	505	M	1	722273
Enero	504		1	722865
Enero	353		1	722796
Enero	350		1	722736
Enero	349		1	722848
Enero	338	B	1	720975
Enero	337	M	1	720841
Enero	320	M	1	719362
Enero	307		1	722983
Enero	305	M	1	721662
Enero	244	M	1	722195
Enero	243		1	722694
Enero	238		1	722861
Enero	236		1	722479
Enero	231		1	722768
Enero	225		1	722942
Enero	223		1	729342
Enero	220	M	1	718885
Enero	219	B	1	722169
Enero	217		1	722812
Enero	214	B	1	722821
Enero	208	B	1	722735
Enero	184	B	1	721593
Enero	183	M/A	1	589787
Enero	180	M	1	720098
Enero	161	B	1	722642
Enero	141	B	1	722779
Enero	245-B		1	722871
Enero	510		1	722997
Enero	532		1	722986
Enero	182	M	1	722991
Enero	565		1	722659
Enero	561	M	1	723001
Enero	567	A	1	722854
Enero	572	M	1	723002
Enero	634		1	722858
Enero	622	B	1	722851
Enero	354	M	1	722852
Enero	333		1	722953
Enero	230		1	722936
Enero	632		1	722976
Enero	181		1	722864
Enero	608	M	1	723035
Enero	204		1	722913
Enero	206		1	723006
Enero	601		1	723088
Enero	205		1	723092
Enero	221		1	723052
Enero	352		1	722886
Enero	508		1	722687
Enero	584		1	722914
Enero	591		1	723059
Enero	RN		1	723014
Enero	RN		1	723015
Enero	627		1	723129
Enero	RN	M	1	713501
Enero	RN	M	1	717852
Enero	RN	B	1	717853
Enero	RN	B	1	718403
Enero	RN	B	1	719480
Enero	RN	B	1	719476
Enero	RN	B	1	719475
Enero	RN	B	1	720908
Enero	RN	B	1	720986
Enero	RN	B	1	721474
Enero	RN	B	1	721741
Enero	RN	B	1	722214
Enero	RN	B	1	722671
Enero	RN		1	723014
Enero	RN		1	723015
Enero	632		1	722976
Enero	628	A	1	722569
Enero	624	A	1	716982
Enero	623	A	1	722727
Enero	615	B	1	722855
Enero	611	M	1	722637
Enero	608	M	1	723035
Enero	605		1	722735
Enero	565		1	723088
Enero	583		1	723059
Enero	590	M	1	720243
Enero	589	M	1	722489
Enero	584		1	722914
Enero	591	A	1	722685
Enero	512	M	1	723002
Enero	570	A	1	721271
Enero	569	M	1	722725
Enero	567	A	1	722854
Enero	530		1	722972
Enero	585	A	1	722695
Enero	551		1	722659
Enero	563	M	1	720095
Enero	562	A	1	722597
Enero	552	A	1	722474
Enero	550	A	1	668785
Enero	549	M	1	718716
Enero	548	M	1	722550
Enero	546	B	1	722646
Enero	544		1	722118
Enero	543	A	1	721752
Enero	542	M	1	718508
Enero	541	M	1	718173
Enero	532		1	722986
Enero	528	M	1	722583
Enero	526	M	1	722696
Enero	525	M	1	711904
Enero	523	A	1	719026
Enero	520		1	720877
Enero	519	M	1	711940
Enero	518	A	1	721473
Enero	517	M	1	722870
Enero	516	A	1	719797
Enero	515		1	722677
Enero	511	M	1	721289
Enero	510		1	722997
Enero	509	M	1	719541
Enero	508		1	722687
Enero	507	A	1	721886
Enero	506	M	1	717961
Enero	505	M	1	722273
Enero	504		1	722865
Enero	354	M	1	722852
Enero	352		1	722886
Enero	350		1	722736
Enero	347		1	722504
Enero	338	B	1	720975
Enero	337	M	1	720841
Enero	333		1	722953
Enero	320	M	1	719362
Enero	307		1	722983
Enero	305	M	1	721662
Enero	245-B		1	722871
Enero	243		1	722694
Enero	238		1	722861
Enero	236		1	722479
Enero	230		1	722936
Enero	225		1	722942
Enero	223		1	729342
Enero	221		1	723052
Enero	220	M	1	718885
Enero	219	B	1	722169
Enero	217		1	722812
Enero	214	B	1	722821
Enero	208	B	1	722735
Enero	206		1	723006
Enero	205		1	723092
Enero	204		1	722913
Enero	184	B	1	721593
Enero	183	M/A	1	589787
Enero	182	M	1	722991
Enero	164		1	722864
Enero	140	B	1	722642
Enero	141	B	1	722779
Enero	604		1	723121
Enero	237		1	722926
Enero	431		1	722842
Enero	606		1	723009
Enero	216		1	723094
Enero	633		1	723063
Enero	616		1	723004
Enero	242		1	723187
Enero	527		1	723132
Enero	602		1	723091
Enero	218		1	723079
Enero	213		1	723192
Enero	617		1	723205
Enero	608		1	723239
Enero	231		1	723036
Enero	RN	M	1	713501
Enero	RN	M	1	717852
Enero	RN	B	1	717853
Enero	RN	B	1	718403
Enero	RN	B	1	719480
Enero	RN	B	1	719476
Enero	RN	B	1	719475
Enero	RN	B	1	720908
Enero	RN	B	1	720986
Enero	RN	B	1	721474
Enero	RN	B	1	721741
Enero	RN	B	1	722214
Enero	RN	B	1	722671
Enero	RN		1	723014
Enero	RN		1	723015
Enero	628	A	1	722569
Enero	624	A	1	716982
Enero	623	A	1	722727
Enero	617		1	723205
Enero	616		1	723004
Enero	615	B	1	722855
Enero	608		1	723239
Enero	606		1	723009
Enero	605		1	722735
Enero	604		1	723121
Enero	602		1	723091
Enero	591	A	1	722685
Enero	590	M	1	720243
Enero	614	A	1	722695
Enero	588		1	722914
Enero	583		1	723059
Enero	570	A	1	721271
Enero	507	M	1	722725
Enero	567	A	1	722854
Enero	565	M	1	723088
Enero	563	M	1	720095
Enero	562	A	1	722597
Enero	552	A	1	722474
Enero	551		1	722659
Enero	550	A	1	668785
Enero	549	M	1	718716
Enero	548	M	1	722550
Enero	546	B	1	722646
Enero	544		1	722118
Enero	543	A	1	721752
Enero	542	M	1	718508
Enero	541	M	1	718173
Enero	532		1	722986
Enero	528	M	1	722583
Enero	527		1	723132
Enero	526	M	1	722696
Enero	525	M	1	711904
Enero	523	A	1	719026
Enero	520		1	720877
Enero	519	M	1	711940
Enero	518	A	1	721473
Enero	517	M	1	722870
Enero	516	A	1	719797
Enero	515		1	722677
Enero	512	M	1	723002
Enero	511	M	1	721289
Enero	510		1	722997
Enero	509	M	1	719541
Enero	508		1	722687
Enero	506	M	1	717961
Enero	211		1	722865
Enero	431	M	1	722842
Enero	354	M	1	722852
Enero	352		1	722886
Enero	347		1	722504
Enero	337	M	1	720841
Enero	350		1	722953
Enero	307		1	722983
Enero	305	M	1	721662
Enero	243		1	722694
Enero	242	M	1	723187
Enero	238		1	722861
Enero	237		1	722926
Enero	236		1	722479
Enero	231	M	1	723036
Enero	230		1	722936
Enero	225		1	722942
Enero	223		1	729342
Enero	221		1	723052
Enero	220	M	1	718885
Enero	218		1	723079
Enero	214	B	1	722821
Enero	213		1	723192
Enero	206		1	723006
Enero	205		1	723092
Enero	204		1	722913
Enero	184	B	1	721593
Enero	183	M/A	1	589787
Enero	160	M	1	722991
Enero	164		1	722864
Enero	140	B	1	722642
Enero	331		1	723090
Enero	632		1	723275
Enero	611		1	723254
Enero	613		1	723177
Enero	614		1	723147
Enero	561	A	1	723290
Enero	564		1	723218
Enero	571	M	1	723116
Enero	586		1	723141
Enero	241	M	1	723291
Enero	504		1	723286
Enero	627		1	723153
Enero	521		1	723253
Enero	531		1	722977
Enero	349		1	723214
Enero	630		1	723267
Enero	530		1	723271
Enero	529		1	722950
Enero	513		1	722939
Enero	544		1	723318
Enero	310		1	723111
Enero	224		1	723377
Enero	201		1	723186
Enero	302		1	723334
Enero	RN	M	1	713501
Enero	RN	M	1	717852
Enero	RN	B	1	717853
Enero	RN	B	1	718403
Enero	RN	B	1	719480
Enero	RN	B	1	719475
Enero	RN	B	1	720908
Enero	RN	B	1	720986
Enero	RN	B	1	721474
Enero	RN	B	1	721741
Enero	RN	B	1	722671
Enero	RN		1	723014
[truncated: 6,031 more rows]

## Sheet: Abril-Mayo-Junio 2012
Mes	HAB	Catg.	AT	CODIGO
Abril	RN	B	1	726766
Abril	RN		1	728461
Abril	RN		3	729281
Abril	RN		1	729262
Abril	634		2	728767
Abril	632	M	2	725627
Abril	631	M	2	728426
Abril	630	M	2	729958
Abril	626		2	730186
Abril	624	M	2	730232
Abril	622	M	2	728129
Abril	621	A	2	729921
Abril	619	A	2	730189
Abril	618	A	2	730506
Abril	613	M	2	729930
Abril	610		3	730194
Abril	605	M	2	730505
Abril	604	M	2	729781
Abril	603	A	6	726118
Abril	590	M	2	730355
Abril	588	M	2	730496
Abril	586	M	2	730078
Abril	581	M	4	729806
Abril	570	M	3	730281
Abril	569	A	4	730491
Abril	568	M	3	730354
Abril	567	A	2	730513
Abril	506	M	3	730207
Abril	565	M	3	727250
Abril	564	A	4	730246
Abril	563	A	4	727403
Abril	562	M	3	729887
Abril	551		3	730486
Abril	550	A	4	668785
Abril	548	M	3	730492
Abril	547	A	3	730324
Abril	545	M	3	729707
Abril	544	M	2	729719
Abril	543	M	2	729919
Abril	542	M	2	718508
Abril	532		2	730101
Abril	531	M	3	729392
Abril	530	M	2	730079
Abril	529	M	2	730147
Abril	525		3	730243
Abril	524	M	6	728364
Abril	523	M	6	726807
Abril	521	M	4	726322
Abril	520	M/A	8	724327
Abril	518	M	4	726819
Abril	517		3	729961
Abril	516		2	730570
Abril	515		3	730171
Abril	514		2	729900
Abril	513		3	730219
Abril	512	B	2	728017
Abril	511		3	729551
Abril	510	B	1	728210
Abril	507	M	4	728029
Abril	505	M	2	729798
Abril	504	M	4	717961
Abril	503		3	729767
Abril	502	A	4	729710
Abril	416		1	730184
Abril	347	B	2	730509
Abril	342		3	730424
Abril	340	M	3	729540
Abril	338	B	2	730097
Abril	336	M	2	728839
Abril	331		3	730173
Abril	316	M	2	727789
Abril	315	B	2	730336
Abril	310	B	2	729759
Abril	308	M	2	728105
Abril	245		2	730517
Abril	240	B	1	727859
Abril	239	M	2	729694
Abril	238	B	1	728862
Abril	225	M	3	729850
Abril	223	M	3	729755
Abril	222		2	730036
Abril	218	M	1	728597
Abril	213		2	730435
Abril	210		2	729520
Abril	208	A	3	718885
Abril	206		2	730195
Abril	204		2	730293
Abril	202		3	730383
Abril	183	M/A	4	589787
Abril	182	A	2	729966
Abril	161	A	3	729856
Abril	114	M	3	729743
Abril	105	B	1	730124
Abril	325		2	729854
Abril	509		1	730350
Abril	103	B	1	730949
Abril	587	M	2	730608
Abril	522		3	730579
Abril	633		2	730616
Abril	611		1	730558
Abril	625		2	730644
Abril	585	M	2	730581
Abril	508		3	730431
Abril	601		2	730494
Abril	305		2	738685
Abril	318		1	730628
Abril	623		2	730624
Abril	566	A	4	730726
Abril	561	A	4	730614
Abril	572	A	4	730637
Abril	571	A	3	730613
Abril	549	M	3	730633
Abril	211		3	730682
Abril	RN		1	730578
Abril	RN		1	730364
Abril	RN		1	730590
Abril	RN		1	730589
Abril	519		2	726522
Abril	RN	B	1	726766
Abril	RN		1	728461
Abril	RN		3	729281
Abril	RN		1	729262
Abril	RN		1	730578
Abril	RN		1	730364
Abril	RN		1	730590
Abril	RN		1	730589
Abril	634		2	728767
Abril	633		2	730616
Abril	632	M	2	725627
Abril	631	M	2	728426
Abril	628		2	730635
Abril	626		2	730186
Abril	625	M	2	730644
Abril	624	M	2	730232
Abril	623	M	2	730624
Abril	622	M	2	728129
Abril	620	B	2	730721
Abril	619	A	2	730189
Abril	618	A	2	730506
Abril	613	M	2	729930
Abril	611	B	1	730558
Abril	610		3	730194
Abril	605	M	2	730505
Abril	604	M	2	729781
Abril	603	A	6	726118
Abril	602		2	730715
Abril	601		2	730494
Abril	588	M	2	730496
Abril	587	M	2	730608
Abril	586	M	2	730078
Abril	585	M	2	730581
Abril	527	M	4	729806
Abril	572	A	4	730637
Abril	571	A	3	730613
Abril	552	M	3	730281
Abril	569	A	4	730491
Abril	568	M	3	730354
Abril	502	A	2	730513
Abril	566	A	4	730726
Abril	565	M	3	727250
Abril	564	A	4	730246
Abril	563	A	4	727403
Abril	562	M	3	729887
Abril	561	M	3	730614
Abril	551		3	730486
Abril	550	A	4	668785
Abril	549	M	3	730633
Abril	548	M	3	730492
Abril	547	A	3	730324
Abril	545	M	3	729707
Abril	544	M	2	729719
Abril	543	M	3	729919
Abril	542	M	2	718508
Abril	532		2	730101
Abril	531	M	3	729392
Abril	530	M	2	730079
Abril	529	M	2	730147
Abril	524	M	6	728364
Abril	523	M	6	726807
Abril	522		3	730579
Abril	521	M	4	726322
Abril	520	M/A	8	724327
Abril	519		2	726522
Abril	518	M	4	726819
Abril	517		3	729961
Abril	516		2	730570
Abril	515		3	730171
Abril	514		2	729900
Abril	513		3	730219
Abril	512	B	2	728017
Abril	511		3	729551
Abril	510	B	1	728210
Abril	509		1	730350
Abril	508		3	730431
Abril	507	M	4	728029
Abril	506	M	3	730207
Abril	505	M	2	729798
Abril	504	M	4	717961
Abril	503		4	729767
Abril	567	A	4	729710
Abril	347	B	2	730509
Abril	342		3	730424
Abril	340	M	3	729540
Abril	336	M	2	728839
Abril	331	M	3	730173
Abril	325		2	729854
Abril	318		1	730628
Abril	316	M	2	727789
Abril	315	B	2	730336
Abril	310	B	2	729759
Abril	308	M	2	728105
Abril	307		2	738685
Abril	240	B	1	727859
Abril	239	M	2	729694
Abril	238	B	1	728862
Abril	225	M	3	729850
Abril	218	M	1	728597
Abril	211	M	3	730682
Abril	208	A	3	718885
Abril	204		2	730293
Abril	202	M	3	730383
Abril	183	M/A	4	589787
Abril	182	A	5	729966
Abril	106	A	4	729856
Abril	134	B	2	730651
Abril	112	M	3	730723
Abril	349		2	730771
Abril	221		3	730736
Abril	205		2	730754
Abril	214	B	2	730786
Abril	246B	B	1	730758
Abril	615	M	2	730617
Abril	570	A	4	730745
Abril	571	A	4	730787
Abril	629		2	730620
Abril	335		1	730515
Abril	582	M	2	730808
Abril	142		3	730799
Abril	244		2	730750
Abril	309		2	730807
Abril	213		3	730838
Abril	581	B	2	730818
Abril	RN		1	730765
Abril	RN		1	730764
Abril	306		1	730612
Abril	210		3	730863
Abril	236		2	730921
Abril	RN	B	1	726766
Abril	RN		1	728461
Abril	RN		3	729281
Abril	RN		1	729262
Abril	RN		1	730578
Abril	RN		1	730364
Abril	RN		1	730590
Abril	RN		1	730589
Abril	RN		1	730765
Abril	RN		1	730764
Abril	634		2	728767
Abril	632	M	2	725627
Abril	631	M	2	728426
Abril	630	A	2	730793
Abril	629	M	2	730620
Abril	628	A	2	730635
Abril	627	M	2	730324
Abril	626		2	730895
Abril	625	M	2	730644
Abril	622	M	2	728129
Abril	621	M	2	730788
Abril	619	A	2	730189
Abril	618	A	2	730506
Abril	617		2	730718
Abril	615	M	2	730617
Abril	613	M	2	729930
Abril	610	B	2	730194
Abril	607		2	730796
Abril	605	M	2	730505
Abril	603	A	6	726118
Abril	601	B	2	730494
Abril	588	M	2	730496
Abril	586	M	2	730078
Abril	585	M	2	730581
Abril	526	M	2	730808
Abril	581	B	2	730818
Abril	572	A	4	730637
Abril	571	A	4	730787
Abril	570	A	4	730745
Abril	569	A	4	730491
Abril	567	A	4	729710
Abril	566	A	4	730726
Abril	565	M	3	727250
Abril	564	A	4	730246
Abril	563	A	4	727403
Abril	562	M	3	729887
Abril	561	M	3	730614
Abril	552	M	3	730281
Abril	551		3	730486
Abril	550	A	4	668785
Abril	549	M	3	730633
Abril	548	M	3	730492
Abril	545	M	3	729707
Abril	544	M	2	729719
Abril	543	M	3	729919
Abril	542	M	2	718508
Abril	532		2	730101
Abril	531	M	3	729392
Abril	530	M	3	730354
Abril	529	M	2	730147
Abril	527	M	4	729806
Abril	525		2	730775
Abril	524	M	6	728364
Abril	523	M	6	726807
Abril	522		3	730579
Abril	521	M	4	726322
Abril	520	M/A	8	724327
Abril	519		2	726522
Abril	518	M	4	726819
Abril	583		3	729961
Abril	516		2	730570
Abril	515		3	730171
Abril	512	B	2	728017
Abril	511		3	729551
Abril	510	B	1	728210
Abril	509		1	730350
Abril	508		3	730431
Abril	507	M	4	728029
Abril	506	M	3	730207
Abril	505	M	2	729798
Abril	504	M	4	717961
Abril	503		4	729767
Abril	502	A	3	730513
Abril	346		2	730785
Abril	342		3	730424
Abril	340	M	2	729540
Abril	336	M	2	728839
Abril	335		1	730515
Abril	331	M	2	730173
Abril	325		2	729854
Abril	324		2	730845
Abril	318		1	730628
Abril	316	M	2	727789
Abril	315	B	2	730336
Abril	310	B	2	729759
Abril	309	M	2	730807
Abril	308	M	2	728105
Abril	307		2	738685
Abril	235		2	730849
Abril	244		2	730750
Abril	240	B	1	727859
Abril	239	M	2	729694
Abril	236	B	2	730921
Abril	225	M	3	729850
Abril	221		2	730736
Abril	218	M	1	728597
Abril	214	B	2	730786
Abril	213		2	730838
Abril	211	M	2	730682
Abril	210		2	730863
Abril	208	A	3	718885
Abril	206		2	730790
Abril	205		2	730754
Abril	202	M	3	730383
Abril	183	M/A	4	589787
Abril	182	A	5	729966
Abril	142	B	3	730799
Abril	112	M	3	730723
Abril	106	A	4	729856
Abril	624		2	730938
Abril	181	B	2	730931
Abril	160	M	2	730926
Abril	138		2	730971
Abril	339		2	730795
Abril	584		3	730678
Abril	587		2	730934
Abril	591		3	730928
Abril	620		1	730846
Abril	345		1	730856
Abril	609		2	731006
Abril	351		2	731044
Abril	244		2	730781
Abril	217		2	730937
Abril	227		2	731046
Abril	228		3	731052
Abril	245		3	731030
Abril	RN	B	1	726766
Abril	RN		1	728461
Abril	RN		3	729281
Abril	RN		1	729262
Abril	RN		1	730578
Abril	RN		1	730590
Abril	RN		1	730589
Abril	RN		1	730765
Abril	RN		1	730764
Abril	634		2	728767
Abril	632	M	2	725627
Abril	631	M	4	728426
Abril	630	A	2	730793
Abril	629	M	2	730620
Abril	628	A	2	730635
Abril	627	M	2	730324
Abril	626		2	730895
Abril	624	B	2	730938
Abril	621	M	2	730788
Abril	620		1	730846
Abril	619	A	2	730189
Abril	617		2	730718
Abril	615	M	2	730617
Abril	613	M	2	729930
Abril	610	B	2	730194
Abril	609		2	731006
Abril	608		2	730882
Abril	607		2	730796
Abril	603	A	6	726118
Abril	601	B	2	730494
Abril	591		3	730928
Abril	588	M	2	730496
Abril	587		2	730934
Abril	586	M	2	730078
Abril	585	M	2	730581
Abril	584		3	730678
Abril	583		3	729961
Abril	572	M	3	730637
Abril	571	A	4	730787
Abril	508	M	4	730745
Abril	569	A	4	730491
Abril	567	A	4	729710
Abril	566	A	4	730726
Abril	565	M	3	727250
Abril	563	A	4	727403
Abril	562	M	3	729887
Abril	561	M	3	730614
Abril	552	M	3	730281
Abril	551		3	730486
Abril	550	A	4	668785
Abril	549	M	3	730633
Abril	548	M	3	730492
Abril	545	M	3	729707
Abril	544	M	2	729719
Abril	543	M	3	729919
Abril	542	M	2	718508
Abril	532		2	730101
Abril	530	M	3	730354
Abril	529	M	2	730147
Abril	527	M	4	729806
Abril	526	M	2	730808
Abril	525	A	4	730246
Abril	524	M	6	728364
Abril	523	M	6	726807
Abril	522	M	3	730579
Abril	521	M	4	726322
Abril	520	M/A	8	724327
Abril	519		2	726522
Abril	518	M	4	726819
Abril	512	B	2	728017
Abril	511		3	729551
Abril	510	B	1	728210
Abril	509	B	1	730350
Abril	564		4	730431
Abril	507	M	4	728029
Abril	506	M	3	730207
Abril	505	M	2	729798
Abril	504	M	3	717961
Abril	503	M	4	729767
Abril	502	A	3	730513
Abril	353		2	731018
Abril	351		2	731044
Abril	346	M	2	730785
Abril	345		1	730856
Abril	342		3	730424
Abril	340	M	2	729540
Abril	339		2	730795
Abril	336	M	2	728839
Abril	335		1	730515
Abril	331	M	2	730173
Abril	325		2	729854
Abril	318		1	730628
Abril	316	M	2	727789
Abril	315	B	2	730336
Abril	310	B	2	729759
Abril	309	M	2	730807
Abril	308	M	2	728105
Abril	307		2	738685
Abril	246	B	2	731022
Abril	209		3	731030
Abril	244		2	730750
Abril	244		2	730781
Abril	240	B	1	727859
Abril	239	M	2	729694
Abril	236	B	2	730921
Abril	228		3	731052
Abril	227	M	2	731046
Abril	225	M	2	729850
Abril	221	M	2	730736
Abril	217		2	730937
Abril	214	B	2	730786
Abril	213		2	730838
Abril	211	M	2	730682
Abril	210		2	730863
Abril	208	A	3	718885
Abril	206		2	730790
Abril	205		2	730754
Abril	183	M/A	4	589787
Abril	182	A	5	729966
Abril	181	B	2	730931
Abril	113	M	2	730926
Abril	142	B	2	730799
Abril	140		2	731113
Abril	138		2	730971
Abril	109		2	731004
Abril	106	A	4	729856
Abril	233		2	730623
Abril	204		1	730911
Abril	226		1	730911
Abril	224		1	730948
Abril	633		3	731143
Abril	570		1	731125
Abril	163	M	3	730870
Abril	623		3	731069
Abril	616		2	731142
Abril	622		2	731075
Abril	582		2	731001
Abril	584		2	731066
Abril	591		3	731084
Abril	614		2	731086
Abril	144		2	731048
Abril	139		3	731208
Abril	180		2	731109
Abril	RN	B	1	726766
Abril	RN		1	728461
Abril	RN		3	729281
Abril	RN		1	729262
Abril	RN		1	730578
Abril	RN		1	730590
Abril	RN		1	730589
Abril	RN		1	730765
Abril	RN		1	730764
Abril	634		2	728767
Abril	633		3	731143
Abril	632	M	2	725627
Abril	631	M	3	728426
Abril	630	A	2	730793
Abril	628	A	2	730635
Abril	627	M	2	730324
Abril	624		2	731174
Abril	623		3	731069
Abril	622		2	731075
Abril	621	M	2	730788
Abril	620		1	730846
Abril	619	A	2	730189
Abril	617		2	730718
Abril	616		2	731142
Abril	615	M	2	730617
Abril	614		2	731086
Abril	610	B	2	730194
Abril	603	A	6	726118
Abril	590		2	731066
Abril	587		2	730934
Abril	586	M	2	730078
Abril	585	M	2	730581
Abril	584		3	731084
Abril	582		2	731001
Abril	581		3	730928
Abril	572	M	3	730637
Abril	571	A	4	730787
Abril	570		1	731125
Abril	569	A	4	730491
Abril	567	A	4	729710
Abril	565	M	3	727250
Abril	564		4	730431
Abril	563	A	4	727403
Abril	562	M	3	729887
Abril	561	M	3	730614
Abril	552	M	3	730281
Abril	551		3	730486
Abril	550	A	4	668785
Abril	549	M	3	730633
Abril	548	M	3	730492
Abril	545	M	3	729707
Abril	543	M	3	729919
Abril	542	M	2	718508
Abril	532		2	730101
Abril	530	M	3	730354
Abril	529	M	2	730147
Abril	527	M	4	729806
Abril	525	A	4	730246
Abril	524	M	6	728364
Abril	523	M	4	726807
Abril	522	M	3	730579
Abril	521	M	4	726322
Abril	520	M/A	8	724327
Abril	519		2	726522
Abril	518	M	4	726819
Abril	512	B	2	728017
Abril	511		3	729551
Abril	509	B	1	730350
Abril	508	M	4	730745
Abril	507	M	4	728029
Abril	506	M	3	730207
Abril	505	M	2	729798
Abril	504	M	3	717961
Abril	503	M	4	729767
Abril	502	A	3	730513
Abril	351		2	731044
Abril	346	M	2	730785
Abril	345		1	730856
Abril	340	M	2	729540
Abril	339		2	730795
Abril	337		2	731184
Abril	336	M	2	728839
Abril	331	M	2	730173
Abril	325		2	729854
Abril	316	M	2	727789
Abril	310	B	2	729759
Abril	309	M	2	730807
Abril	308	M	2	728105
Abril	232		2	731139
Abril	228		3	731052
Abril	226		1	730911
Abril	225	M	2	729850
Abril	224		1	730948
Abril	221	M	2	730736
Abril	217		2	730937
Abril	214	B	2	730786
Abril	213		2	730838
Abril	210		2	730863
Abril	209		3	731030
Abril	208	A	3	718885
Abril	206		2	730790
Abril	183	M/A	4	589787
Abril	182	A	5	729966
Abril	180		2	731109
Abril	163	M	3	730870
Abril	144		2	731048
Abril	142	B	2	730799
Abril	140		2	731113
Abril	139		3	731208
Abril	113	M	2	730926
Abril	106	A	4	729856
Abril	103		2	731144
Abril	RN	B	1	726766
Abril	RN		1	728461
Abril	RN		3	729281
Abril	RN		1	729262
Abril	RN		2	730578
Abril	RN		1	730590
Abril	RN		1	730589
Abril	RN		1	730765
Abril	RN		1	730764
Abril	RN		2	730955
Abril	RN		1	731305
Abril	RN		1	731275
Abril	RN		1	731315
Abril	634		2	728767
Abril	632	M	2	725627
Abril	631	M	3	728426
Abril	630	B	3	731030
Abril	627	M	2	730324
Abril	625		2	731311
Abril	624		2	731174
Abril	620		1	730846
Abril	619	A	3	730189
Abril	615	M	2	730617
Abril	610	B	2	730194
Abril	605	M	2	731001
Abril	603	M	2	730928
Abril	602	B	2	731295
Abril	589	M	3	731084
Abril	586	M	2	730078
Abril	570	M	4	730787
Abril	569	A	4	730491
Abril	568	M	3	731325
Abril	567	A	6	729710
Abril	563	A	5	727403
Abril	564	A	3	726522
Abril	552	M	3	730281
Abril	551		3	730486
Abril	550	A	4	668785
Abril	549		3	731314
Abril	548		2	731324
Abril	547		2	730939
Abril	545	M	3	729707
Abril	544		2	731332
Abril	543		3	731251
Abril	542	M	2	718508
Abril	532		2	730101
Abril	531	M	3	731359
Abril	530	M	2	730354
Abril	529	M	2	730147
Abril	528	M	4	730745
Abril	527	M	3	729806
Abril	525	A	2	730246
Abril	524	M	4	728364
Abril	523	M	4	726807
Abril	521	M	4	726322
Abril	520	M/A	8	724327
Abril	519		3	731389
Abril	518	M	4	726819
Abril	517		2	730982
Abril	516	M	3	729887
Abril	512	B	2	728017
Abril	511		3	729551
Abril	510		3	730964
Abril	508	M	3	727250
Abril	507		4	730431
Abril	506	M	3	730207
Abril	504	M	3	717961
Abril	503	M	4	729767
Abril	502	A	2	730513
Abril	340	M	2	729540
Abril	337		2	731184
Abril	336	M	2	728839
Abril	331	M	2	730173
Abril	327		3	731123
Abril	316	M	2	727789
Abril	310	B	2	729759
Abril	309	M	2	730807
Abril	308	M	2	728105
Abril	306		2	729854
Abril	243	M	3	730633
Abril	239	M	3	729919
Abril	225	M	2	729850
Abril	224		2	730948
Abril	223		1	731125
Abril	212		2	731320
Abril	208	A	3	718885
Abril	206		2	730790
Abril	185	M	2	731393
Abril	183	M/A	4	589787
Abril	182	A	3	729966
Abril	163		3	731109
Abril	106	A	4	729856
Abril	104	M	2	731306
Abril	103	M	2	731276
Abril	221		2	731369
Abril	304		1	731430
Abril	614		2	731380
Abril	622		2	731421
Abril	561	A	4	731522
Abril	572		4	731502
Abril	213		2	731469
Abril	209		2	731467
Abril	RN	B	1	726766
Abril	RN		1	728461
Abril	RN		3	729281
Abril	RN		1	729262
Abril	RN	A	2	730578
Abril	RN		1	730590
Abril	RN		1	730589
Abril	RN		1	730765
Abril	RN		1	730764
Abril	RN	A	2	730955
Abril	RN		1	731305
Abril	RN		1	731275
Abril	RN		1	731315
Abril	628		2	728767
Abril	633		2	731401
Abril	632	M	2	725627
Abril	631	M	3	728426
Abril	627	M	2	730324
Abril	624	A	2	730246
Abril	622		2	731421
Abril	619	A	3	730189
Abril	616		2	731378
Abril	615	M	2	730617
Abril	614		2	731380
Abril	613		2	731432
Abril	612	M	2	731084
Abril	608		2	731381
Abril	605	M	2	731001
Abril	603	M	2	730928
Abril	602	B	2	731295
Abril	586	M	2	730078
Abril	572	A	4	731502
Abril	570	M	4	730787
Abril	569	A	4	730491
Abril	568	M	3	731325
Abril	567	A	6	729710
Abril	564	A	4	726522
Abril	563	A	5	727403
Abril	561	A	4	731522
Abril	551		3	730486
Abril	550	A	4	668785
Abril	549	M	3	731314
Abril	545	M	3	729707
Abril	544	A	4	731332
Abril	543		3	731251
Abril	542	M	3	718508
Abril	531	M	3	731359
Abril	530	M	2	730354
Abril	529	M	2	730147
Abril	528	M	4	730745
Abril	527	M	3	729806
Abril	524	M	4	728364
Abril	523	M	4	726807
Abril	521	M	4	726322
Abril	520	M/A	8	724327
Abril	519		3	731389
Abril	518	M	4	726819
Abril	517		2	730982
Abril	516	M	3	729887
Abril	512	B	2	728017
Abril	511		3	729551
Abril	510		3	730964
Abril	508	M	3	727250
Abril	507		4	730431
Abril	506	M	3	730207
Abril	504	M	3	717961
Abril	503	M	4	729767
Abril	502	A	2	730513
Abril	340	M	2	729540
Abril	337		2	731184
Abril	336	M	2	728839
Abril	331	B	1	730173
Abril	327	B	3	731123
Abril	316	M	2	727789
Abril	310	B	2	729759
Abril	309	M	2	730807
Abril	308	M	2	728105
Abril	306		2	729854
Abril	304		1	731430
Abril	243	M	3	730633
Abril	240	M	2	731324
Abril	239	M	3	729919
Abril	224		2	730948
Abril	221		2	731369
Abril	212		2	731320
Abril	209	M	2	731467
Abril	208	A	3	718885
Abril	165	M	3	731393
Abril	183	M/A	4	589787
Abril	163	M	3	731109
Abril	106	A	4	729856
Abril	104	M	2	731306
Abril	213	M	2	731469
Abril	206		3	731508
Abril	525		3	731563
Abril	136	M	3	731555
Abril	214		3	731491
Abril	609		2	731427
Abril	238		2	731377
Abril	546		3	731501
Abril	543		2	731569
Abril	621		2	731343
Abril	620		3	731594
Abril	618		2	731296
Abril	326		2	731409
Abril	604		2	731382
Abril	630		2	731547
Abril	634		2	731550
Abril	202		1	731435
Abril	541		2	731356
Abril	335		2	731431
Abril			2	731603
Abril	334		2	731365
Abril	353		3	731529
Abril	RN	B	1	726766
Abril	RN		1	728461
Abril	RN		1	729262
Abril	RN	A	3	730578
Abril	RN		1	730590
Abril	RN		1	730589
Abril	RN		1	730765
Abril	RN		1	730764
Abril	RN	A	2	730955
Abril	RN		1	731305
Abril	RN		1	731275
Abril	634		2	731550
Abril	630		2	731547
Abril	628		2	728767
Abril	627	M	2	730324
Abril	624	A	2	730246
Abril	622	M	2	731421
Abril	620		3	731594
Abril	619	A	3	730189
Abril	618		2	731296
Abril	616	A	2	731378
Abril	615	M	2	730617
Abril	613		2	731432
Abril	612	M	2	731084
Abril	611		2	731635
Abril	608	M	2	731381
Abril	604		2	731382
Abril	602	B	2	731295
Abril	586	M	2	730078
Abril	572	A	4	731502
Abril	570	M	4	730787
Abril	569	A	6	730491
Abril	568	M	3	731325
Abril	567	A	6	729710
Abril	566	M	4	730745
Abril	564	A	4	726522
Abril	563	A	5	727403
Abril	583	A	3	731522
Abril	551		3	730486
Abril	550	A	4	668785
Abril	549	M	3	731314
Abril	546		3	731501
Abril	545	M	3	729707
Abril	544	A	4	731332
Abril	543		2	731569
Abril	542	M	3	718508
Abril	531	M	2	731359
Abril	530	M	2	730354
Abril	527	M	4	729806
Abril	525		3	731563
Abril	524	M	4	728364
Abril	523	M	4	726807
Abril	521	M	4	726322
Abril	520	M/A	8	724327
Abril	519		3	731389
Abril	518	M	4	726819
Abril	516	M	3	729887
Abril	512	B	2	728017
Abril	511		3	729551
Abril	510		3	730964
Abril	508	M	3	727250
Abril	507		2	730431
Abril	504	M	3	717961
Abril	502	A	2	730513
Abril	353		3	731529
Abril	340	M	2	729540
Abril	337		2	731184
Abril	335		2	731431
Abril	334		2	731365
Abril	331	B	1	730173
Abril	326		2	731409
Abril	316	M	2	727789
Abril	310	B	2	729759
Abril	309	M	2	730807
Abril	306		2	729854
Abril	304	B	1	731430
Abril	238		2	731377
Abril	221		2	731369
Abril	214	M	3	731491
Abril	213	M	2	731469
Abril	209	M	1	731467
Abril	208	A	3	718885
Abril	206		2	731508
Abril	202		1	731435
Abril	183	M/A	4	589787
Abril	165	M	3	731393
Abril	163	M	3	731109
Abril	136	M	3	731555
Abril	132		2	731557
Abril	106	A	4	729856
Abril	104	M	2	731306
Abril	633		2	731603
Abril	601	B	1	731450
Abril	625	B	1	731592
Abril	137	B	1	731575
Abril	180		2	731718
Abril	321		2	731727
Abril	617		1	731443
Abril	505		3	731370
Abril	506		3	731699
Abril	HT		3	731755
Abril	603		1	731682
Abril	587		2	739961
Abril	589		2	731688
Abril	581		3	731720
Abril	528		3	731693
Abril	109		2	731387
Abril	242		2	731745
Abril	142		3	731747
Abril	607		1	731416
Abril	605		2	731662
Abril	239		2	731742
Abril	RN	B	1	726766
Abril	RN		1	728461
Abril	RN		1	729262
Abril	RN	A	3	730578
Abril	RN		1	730590
Abril	RN		1	730589
Abril	RN		1	730765
Abril	RN		1	730764
Abril	RN	A	2	730955
Abril	RN		1	731305
Abril	RN		1	731275
Abril	201		3	731755
Abril	628		2	728767
Abril	625	B	1	731592
Abril	624	A	2	730246
Abril	620		3	731594
Abril	619	A	2	730189
Abril	618		2	731296
Abril	617		2	731752
Abril	616	A	2	731378
Abril	615	M	2	730617
Abril	614	A	2	731702
Abril	612	M	2	731084
Abril	611		3	730964
Abril	608	B	2	731381
Abril	605	A	2	731662
Abril	604		2	731557
Abril	602	B	2	731295
Abril	589		2	731688
Abril	587		2	739961
Abril	586	M	2	730078
Abril	583	A	3	731522
Abril	581		3	731720
Abril	572	A	2	731502
Abril	570	M	4	730787
Abril	569	A	6	730491
Abril	568	M	3	731325
Abril	567		3	731569
Abril	566	M	4	730745
Abril	564	A	4	726522
Abril	563	A	5	727403
Abril	551		3	730486
Abril	550	A	4	668785
Abril	549	M	3	731314
Abril	545	M	3	729707
Abril	544	A	4	731332
Abril	542	M	3	718508
Abril	531	M	2	731359
Abril	530	M	2	730354
Abril	529	A	6	729710
Abril	528		3	731693
Abril	527	M	4	729806
Abril	525	M	3	731563
Abril	524	M	4	728364
Abril	523	M	4	726807
Abril	521	M	8	726322
Abril	520	M/A	8	724327
Abril	519		3	731389
Abril	518	M	8	726819
Abril	516	M	3	729887
Abril	512	B	2	728017
Abril	511	M	3	729551
Abril	508	M	3	727250
Abril	507		2	730431
Abril	506	M	3	731699
Abril	505	B	2	731370
Abril	504	M	6	717961
Abril	502	A	2	730513
Abril	353		2	731529
Abril	352		1	731558
Abril	340	M	2	729540
Abril	337		2	731184
Abril	335		2	731431
Abril	334		2	731365
Abril	331	B	1	730173
Abril	326	B	2	731409
Abril	321	B	2	731727
Abril	316	M	2	727789
Abril	310	B	2	729759
Abril	309	M	2	730807
Abril	306		2	729854
Abril	304	B	1	731430
Abril	242	B	2	731745
Abril	239		2	731742
Abril	238		2	731377
Abril	221		2	731369
Abril	214	M	3	731491
Abril	208	A	3	718885
Abril	206		2	731508
Abril	202		1	731435
Abril	183	M/A	4	589787
Abril	112		2	731718
Abril	165	M	3	731393
Abril	163	M	3	731109
Abril	142		3	731747
Abril	137	B	1	731575
Abril	136	M	3	731555
Abril	109		2	731387
Abril	106	A	4	729856
Abril	222		3	731708
Abril	606	B	1	731740
Abril	348		2	731671
Abril	244		2	731829
Abril	515		2	731802
Abril	212		2	731666
Abril	246		2	731884
Abril	582		3	731721
Abril	235		1	731760
Abril	583		3	731782
Abril	541		2	731697
Abril	543		2	731457
Abril	347		2	731855
Abril	207		3	731930
Abril	608		2	731947
Abril	RN		1	731831
Abril	RN	B	1	726766
Abril	RN	B	1	728461
Abril	RN	B	1	729262
Abril	RN	A	3	730578
Abril	RN	B	1	730590
Abril	RN	B	1	730589
Abril	RN	B	1	730765
Abril	RN	B	1	730764
Abril	RN	A	2	730955
Abril	RN	B	1	731305
Abril	RN	B	1	731275
Abril	RN	B	1	731831
Abril	630		2	731941
Abril	628		2	728767
Abril	625		2	731829
Abril	624	A	2	730246
Abril	620		3	731594
Abril	619	A	2	730189
Abril	618		2	731296
Abril	617		2	731752
Abril	616	A	2	731378
Abril	614	A	5	731702
Abril	612	B	2	731802
Abril	611		2	730964
Abril	608		2	731947
Abril	605	A	2	731662
Abril	604		2	731557
Abril	602	B	2	731295
Abril	587		2	739961
Abril	586	M	2	730078
Abril	583		3	731782
Abril	582		3	731721
Abril	581		3	731720
Abril	548	M	4	730787
Abril	569	M	3	731742
Abril	568	M	3	731325
Abril	567	A	4	731569
Abril	566	M	4	730745
Abril	564	A	4	726522
Abril	563	A	5	727403
Abril	552	A	6	730491
Abril	551		3	730486
Abril	550	A	4	668785
Abril	549	M	3	731314
Abril	545	M	3	729707
Abril	544	A	3	731332
Abril	543		2	731457
Abril	542	M	3	718508
Abril	541		2	731697
Abril	530	M	2	730354
Abril	529	A	4	729710
Abril	528		3	731693
Abril	527	M	4	729806
Abril	525	M	3	731563
Abril	524	M	4	728364
Abril	523	M	3	726807
Abril	521	M	8	726322
Abril	520	M/A	8	724327
Abril	519		3	731389
Abril	518	M	8	726819
Abril	515	M	3	729887
Abril	512	B	2	728017
Abril	508	M	3	727250
Abril	506	M	3	731699
Abril	505	B	2	731370
Abril	504	M	7	717961
Abril	502	A	2	730513
Abril	353		2	731529
Abril	348		2	731671
Abril	347		2	731855
Abril	346		2	731843
Abril	340	M	2	729540
Abril	337		2	731184
Abril	335		2	731431
Abril	334		2	731365
Abril	331	B	1	730173
Abril	326	B	2	731409
Abril	321	B	2	731727
Abril	316	M	2	727789
Abril	310	B	2	729759
Abril	309	M	2	730807
Abril	306	B	2	729854
Abril	304	B	1	731430
Abril	246		2	731884
Abril	245		2	731844
Abril	238		2	731377
Abril	584		3	731760
Abril	222		3	731708
Abril	221		2	731369
Abril	214	M	2	731491
Abril	212		2	731666
Abril	208	A	3	718885
Abril	207		3	731930
Abril	201		2	731755
Abril	183	M/A	4	589787
Abril	165	M	3	731393
Abril	163	M	3	731109
Abril	142		3	731747
Abril	136	M	2	731555
Abril	112		2	731718
Abril	109		2	731387
Abril	106	A	4	729856
Abril	572	M	3	731987
Abril	562	M	3	731852
Abril	226		2	732000
Abril	138		1	731973
Abril	601		2	731895
Abril	240		2	731909
Abril	243		1	731847
Abril	511	M	2	731536
Abril	607		2	731841
Abril	514		2	730821
Abril	603		2	731976
Abril	604		2	732136
Abril	509		2	732141
Abril	RN		1	732061
Abril	RN		1	732063
Abril	RN		1	732068
Abril	RN	B	1	726766
Abril	RN	B	1	728461
Abril	RN	B	1	729262
Abril	RN	A	3	730578
Abril	RN	B	1	730590
Abril	RN	B	1	730589
Abril	RN	B	1	730765
Abril	RN	B	1	730764
Abril	RN	A	2	730955
Abril	RN	B	1	731305
Abril	RN	B	1	731275
Abril	RN	B	1	731831
Abril	RN		1	732061
Abril	RN		1	732063
Abril	RN		1	732068
Abril	632		2	732069
Abril	630		2	731829
Abril	628		2	728767
Abril	624	A	2	730246
Abril	619	A	2	730189
Abril	618		2	731296
Abril	616	A	2	731378
Abril	615		2	731978
Abril	614	A	5	731702
Abril	612	B	2	731802
Abril	611		2	730964
Abril	608		2	731947
Abril	607		2	731841
Abril	605	A	2	731662
Abril	604		2	732136
Abril	603		2	731976
Abril	602	B	2	731295
Abril	601		2	731895
Abril	589		2	731856
Abril	588		3	731720
Abril	587		2	739961
Abril	586	M	2	730078
Abril	584		3	731760
Abril	583		3	731782
Abril	582		3	731721
Abril	572	M	3	731987
Abril	569	M	3	731742
Abril	568	M	3	731325
Abril	567	A	4	731569
Abril	566	M	4	730745
Abril	564	A	4	726522
Abril	563	A	5	727403
Abril	562	M	3	731852
Abril	552	A	6	730491
Abril	551		3	730486
Abril	550	A	4	668785
Abril	549	M	3	731314
Abril	545	M	3	729707
Abril	544	A	3	731332
Abril	543		2	731457
Abril	542	M	2	718508
Abril	541		2	731697
Abril	530	M	2	730354
Abril	529	A	4	729710
Abril	528		3	731693
Abril	527	M	4	729806
Abril	524	M	4	728364
Abril	523	M	3	726807
Abril	521	M	8	726322
Abril	520	M/A	8	724327
Abril	519		3	731389
Abril	518	M	8	726819
Abril	515	M	3	729887
Abril	514		2	730821
Abril	512	B	2	728017
Abril	511	M	2	731536
Abril	509		2	732141
Abril	508	M	3	727250
Abril	506	M	3	731699
Abril	505	B	2	731370
Abril	504	M	6	717961
Abril	350		2	732062
Abril	348		2	731671
Abril	347		2	731855
Abril	346		2	731843
Abril	340	M	2	729540
Abril	337		2	731184
Abril	334		2	731365
Abril	331	B	1	730173
Abril	326	B	2	731409
Abril	310	B	2	729759
Abril	309	M	2	730807
Abril	306	B	2	729854
Abril	246		2	731884
Abril	245		2	731844
Abril	243		1	731847
Abril	240		2	731909
Abril	238		2	731377
Abril	231		2	732031
Abril	226		2	732000
Abril	222		3	731708
Abril	221		2	731369
Abril	214	M	2	731491
Abril	212		2	731666
Abril	208	A	3	718885
Abril	207		3	731930
Abril	201		2	731755
Abril	183	M/A	4	589787
Abril	165	M	3	731393
Abril	163	M	3	731109
Abril	138		1	731973
Abril	112		2	731718
Abril	109		2	731387
Abril	RN	B	1	726766
Abril	RN	B	1	728461
Abril	RN	B	1	729262
Abril	RN	A	3	730578
Abril	RN	B	1	730590
Abril	RN	B	1	730589
Abril	RN	B	1	730765
Abril	RN	B	1	730764
Abril	RN	A	2	730955
Abril	RN	B	1	731305
Abril	RN	B	1	731275
Abril	RN	B	1	731831
Abril	RN		1	732061
Abril	RN		1	732063
Abril	RN		1	732068
Abril	632		2	732069
Abril	630		2	731829
Abril	628		2	728767
Abril	624	A	2	730246
Abril	619	A	2	730189
Abril	618		2	731296
Abril	616	A	2	731378
Abril	615		2	731978
Abril	614	A	5	731702
Abril	612	B	2	731802
Abril	611		2	730964
Abril	608		2	731947
Abril	607		2	731841
Abril	605	A	2	731662
Abril	604		2	732136
Abril	603		2	731976
Abril	602	B	2	731295
Abril	601		2	731895
Abril	589		2	731856
Abril	588		3	731720
Abril	587		2	739961
Abril	586	M	2	730078
Abril	584		3	731760
Abril	583		3	731782
Abril	582		3	731721
Abril	572	M	3	731987
Abril	569	M	3	731742
Abril	568	M	3	731325
Abril	567	A	4	731569
Abril	566	M	4	730745
Abril	564	A	4	726522
Abril	563	A	5	727403
Abril	562	M	3	731852
Abril	552	A	6	730491
Abril	551		3	730486
Abril	550	A	4	668785
Abril	549	M	3	731314
Abril	545	M	3	729707
Abril	544	A	3	731332
Abril	543		2	731457
Abril	542	M	2	718508
Abril	541		2	731697
Abril	530	M	2	730354
Abril	529	A	4	729710
Abril	528		3	731693
Abril	527	M	4	729806
Abril	524	M	4	728364
Abril	523	M	3	726807
Abril	521	M	8	726322
Abril	520	M/A	8	724327
Abril	519		3	731389
Abril	518	M	8	726819
Abril	515	M	3	729887
Abril	514		2	730821
Abril	512	B	2	728017
Abril	511	M	2	731536
Abril	509		2	732141
Abril	508	M	3	727250
Abril	506	M	3	731699
Abril	505	B	2	731370
Abril	504	M	6	717961
Abril	350		2	732062
Abril	348		2	731671
Abril	347		2	731855
Abril	346		2	731843
Abril	340	M	2	729540
Abril	337		2	731184
Abril	334		2	731365
Abril	331	B	1	730173
Abril	326	B	2	731409
Abril	310	B	2	729759
Abril	309	M	2	730807
Abril	306	B	2	729854
Abril	246		2	731884
Abril	245		2	731844
Abril	243		1	731847
Abril	240		2	731909
Abril	238		2	731377
Abril	231		2	732031
Abril	226		2	732000
Abril	222		3	731708
Abril	221		2	731369
Abril	214	M	2	731491
Abril	212		2	731666
Abril	208	A	3	718885
Abril	207		3	731930
Abril	201		2	731755
Abril	183	M/A	4	589787
Abril	165	M	3	731393
Abril	163	M	3	731109
Abril	138		1	731973
Abril	112		2	731718
Abril	109		2	731387
Abril	RN	B	1	726766
Abril	RN	B	1	728461
Abril	RN	A	3	730578
Abril	RN	B	1	730590
Abril	RN	B	1	730589
Abril	RN	B	1	730765
Abril	RN	B	1	730764
Abril	RN	A	2	730955
Abril	RN	B	1	731305
Abril	RN	B	1	731275
Abril	RN	B	1	731831
Abril	RN		1	732061
Abril	RN		1	732063
Abril	RN		1	732068
Abril	630	A	2	731829
Abril	628		2	728767
Abril	627	M	3	731325
Abril	624	A	1	730246
Abril	618		2	731296
Abril	616		3	732272
Abril	614	A	5	731702
Abril	613	M	3	731852
Abril	611	A	3	731721
Abril	609		2	731722
Abril	607	M	2	731841
Abril	606		2	731457
Abril	602	B	2	731295
Abril	590		3	731860
Abril	589		2	731856
Abril	588		3	731720
Abril	586	M	3	730078
Abril	585		3	731912
Abril	584		3	731760
Abril	583		3	731782
Abril	570	A	3	732193
Abril	569	M	3	731742
Abril	567	A	4	731569
Abril	566	M	4	730745
Abril	565	M	3	731714
Abril	563	A	5	727403
Abril	561	A	3	732190
Abril	552	A	6	730491
Abril	551	M	3	732298
Abril	550	A	4	668785
Abril	549	M	3	731314
Abril	548	B	2	732134
Abril	547	B	2	732257
Abril	546		2	731815
Abril	545	M	3	729707
Abril	544	M	3	732238
Abril	542	M	2	718508
Abril	541	B	2	731697
Abril	531		2	732146
Abril	530	M	2	730354
Abril	529	A	4	729710
Abril	528		3	731693
Abril	527	M	4	729806
Abril	526		2	731209
Abril	524	M	4	728364
Abril	523	M	3	726807
Abril	521	M	8	726322
Abril	520	M/A	8	724327
Abril	519		3	731389
Abril	518	M	8	726819
Abril	510	A	4	726522
Abril	515	M	3	729887
Abril	513		3	732225
Abril	512	B	2	728017
Abril	511	M	2	731536
Abril	509		3	732141
Abril	508	M	3	727250
Abril	505	B	2	731370
Abril	504	M	6	717961
Abril	503		2	732164
Abril	354		2	731855
Abril	352	M	2	732155
Abril	348		2	731671
Abril	347	A	3	731332
Abril	346	A	2	731843
Abril	340	M	2	729540
Abril	335		2	732191
Abril	331	B	1	730173
Abril	323	M	2	731699
Abril	310	B	2	729759
Abril	309	M	2	730807
Abril	306	B	2	729854
Abril	246		2	731981
Abril	244		1	731988
Abril	240		2	731909
Abril	236	M	3	731957
Abril	231		2	732031
Abril	226	B	1	732000
Abril	223		2	731546
Abril	222		3	731708
Abril	210		2	731369
Abril	214	M	2	731491
Abril	212		2	731666
Abril	211		1	731973
Abril	208	A	3	718885
Abril	183	M/A	4	589787
Abril	165	M	3	731393
Abril	163	M	3	731109
Abril	114	B	2	732291
Abril	109	M	2	731387
Abril	507	M	3	731987
Abril	605		2	732303
Abril	603		2	732341
Abril	617		2	732307
Abril	138		2	732423
Abril	543		3	732415
Abril	219		2	732284
Abril	RN		1	731601
Abril	506		3	730349
Abril	RN	B	1	726766
Abril	RN	B	1	728461
Abril	RN	A	3	730578
Abril	RN	B	1	730590
Abril	RN	B	1	730589
Abril	RN	B	1	730765
Abril	RN	B	1	730764
Abril	RN	B	1	731305
Abril	RN	B	1	731275
Abril	RN		1	732061
Abril	RN		1	732063
Abril	RN		1	732068
Abril	RN		1	731601
Abril	632		2	732333
Abril	628		2	728767
Abril	627	M	3	731325
Abril	626	M	2	732295
Abril	624	A	1	730246
Abril	618	B	2	731296
Abril	617		2	732307
Abril	616		2	732360
Abril	545	A	5	731702
Abril	611	A	3	731721
Abril	610		2	732304
Abril	609	M	2	731722
Abril	608		2	732336
Abril	607	M	2	731841
Abril	606		2	731457
Abril	605		2	732303
Abril	603	B	2	732341
Abril	602	B	2	731295
Abril	590		3	731860
Abril	588		3	731720
Abril	586	M	3	730078
Abril	585		3	731912
Abril	584		3	731760
Abril	583		3	731782
Abril	582		3	732272
Abril	570	A	4	732193
Abril	569	M	3	731742
Abril	567	A	4	731569
Abril	566	M	3	730745
Abril	565	M	3	731714
Abril	563	A	5	727403
Abril	561	A	4	732190
Abril	552	A	6	730491
Abril	551	M	3	732298
Abril	550	A	4	668785
Abril	549	M	2	731314
Abril	548	B	2	732134
Abril	547	B	2	732257
Abril	546		2	731815
Abril	544	M	3	732238
Abril	543		3	732415
Abril	542	M	2	718508
Abril	541	B	2	731697
Abril	531		2	732146
Abril	530	M	2	730354
Abril	529	A	4	729710
Abril	528		3	731693
Abril	527	M	4	729732
Abril	526		2	731209
Abril	524	M	4	728364
Abril	523	M	3	726807
Abril	521	M	8	726322
Abril	520	M/A	8	724327
Abril	519	M	3	731389
Abril	518	M	8	726819
Abril	513		3	732225
Abril	512	B	2	728017
Abril	511	M	2	731536
Abril	510	A	4	726522
Abril	509	B	3	732141
Abril	508	M	3	727250
Abril	507	M	3	731987
Abril	506	M	3	730349
Abril	505	B	2	731370
Abril	504	M	6	717961
Abril	503		2	732164
Abril	354		2	731855
Abril	212	M	2	732155
Abril	348		2	731671
Abril	347	A	3	731332
Abril	346	A	2	731843
Abril	340	M	2	729540
Abril	335	A	2	732191
Abril	331	B	1	730173
Abril	323	M	2	731699
Abril	309	M	2	730807
Abril	306	B	2	729854
Abril	244		1	731988
Abril	236	M	3	731957
Abril	231		2	732031
Abril	223	B	2	731546
Abril	219		2	732284
Abril	211		1	731973
Abril	210		2	731369
Abril	208	A	3	718885
Abril	183	M/A	4	589787
Abril	165	M	3	731393
Abril	163	M	3	731109
Abril	138		2	732423
Abril	114	B	2	732291
Abril	240	M	2	732475
Abril	353	M	3	732395
Abril	214	M	3	732410
Abril	226	B	2	732456
Abril	532		1	732247
Abril	620		3	732427
Abril	525		3	732274
Abril	333	M	2	732366
Abril	612		2	732400
Abril	228	B	2	732300
Abril	203		3	732320
Abril	216		2	730991
Abril	589		2	732418
Abril	135		3	732536
Abril	354		3	732530
Abril	633		2	732573
Abril	RN		1	732243
Abril	RN		1	732242
Abril	604		2	732482
Abril	411		2	732484
Abril	622		3	732562
Abril	RN	B	1	726766
Abril	RN	B	1	728461
Abril	RN	B	1	730590
Abril	RN	B	1	730589
Abril	RN	B	1	730765
Abril	RN	B	1	730764
Abril	RN	B	1	731305
Abril	RN	B	1	731275
Abril	RN		1	732061
Abril	RN		1	732063
Abril	RN		1	732068
Abril	RN		1	731601
Abril	RN		1	732243
Abril	RN		1	732242
Abril	633		2	732573
Abril	632	M	2	732333
Abril	631		2	732474
Abril	626	M	2	732295
Abril	624	A	1	730246
Abril	622		3	732562
Abril	620		2	732427
Abril	618	B	2	731296
Abril	616		2	732360
Abril	612		2	732400
Abril	611	A	5	731721
Abril	610		2	732304
Abril	609	M	2	731722
Abril	607	M	2	731841
Abril	606		2	731457
Abril	604		2	732482
Abril	602	B	2	731295
Abril	590		3	731860
Abril	589		2	732418
Abril	586	M	3	730078
Abril	585		3	731912
Abril	584		3	731760
Abril	583		3	731782
Abril	582		3	732272
Abril	571		2	732609
Abril	570	A	4	732193
Abril	567	A	4	731569
Abril	566	M	3	730745
Abril	565	M	3	731714
Abril	563	A	6	727403
Abril	561	A	4	732190
Abril	552	A	6	730491
Abril	551	M	3	732298
Abril	550	A	4	668785
Abril	548	B	2	732134
Abril	547	B	1	732257
Abril	546	M	2	731815
Abril	545	A	5	731702
Abril	544	M	3	732238
Abril	543	M	3	732415
Abril	542	M	2	718508
Abril	541	B	2	731697
Abril	531		2	732146
Abril	530	M	2	730354
Abril	529	A	4	729710
Abril	528		3	731693
Abril	527	M	4	729732
Abril	526		2	731209
Abril	525		3	732274
Abril	524	M	4	728364
Abril	523	M	3	726807
Abril	521	M	8	726322
Abril	520	M/A	8	724327
Abril	519	M	3	731389
Abril	518	M	8	726819
Abril	513		3	732225
Abril	512	B	2	728017
Abril	511	M	2	731536
Abril	510	A	2	726522
Abril	509	B	3	732141
Abril	508	M	3	727250
Abril	507	M	3	731987
Abril	506	M	3	730349
Abril	505	B	2	731370
Abril	504	M	6	717961
Abril	503		3	732164
Abril	411	B	2	732484
Abril	354		3	732530
Abril	353	M	2	732395
Abril	348		2	731671
Abril	346	A	2	731843
Abril	340	M	2	729540
Abril	335	A	2	732191
Abril	333	M	2	732366
Abril	323	M	2	731699
Abril	309	M	3	730807
Abril	306	B	2	729854
Abril	303	M	3	731742
Abril	240	M	2	732475
Abril	236	M	3	731957
Abril	228	B	2	732300
Abril	223	B	2	731546
Abril	216		2	730991
Abril	214	M	2	732410
Abril	211		1	731973
Abril	210		2	731369
Abril	208	A	3	718885
Abril	203		3	732320
Abril	183	M/A	4	589787
Abril	165	M	3	731393
Abril	163	M	3	731109
Abril	135		2	732536
Abril	114	B	2	732291
Abril	634		2	732533
Abril	588		2	732585
Abril	516		3	732587
Abril	569		2	732566
Abril	614		2	732601
Abril	587		2	732647
Abril	601		2	732487
Abril	180		2	732294
Abril	113		1	732214
Abril	231		2	732603
Abril	220		2	732549
Abril	613		2	732486
Abril	627		2	732632
Abril	564	A	4	732594
Abril	568	A	4	732610
Abril	138		2	732686
Abril	108		2	732608
Abril	162		2	732615
Abril	221	B	1	732543
Abril	607		2	732722
Abril	202		3	732690
Abril	RN	B	1	726766
Abril	RN	B	1	728461
Abril	RN	B	1	730590
Abril	RN	B	1	730589
Abril	RN	B	1	730765
Abril	RN	B	1	730764
Abril	RN	B	1	731305
Abril	RN	B	1	731275
Abril	RN		1	732061
Abril	RN		1	732063
Abril	RN		1	732068
Abril	RN		1	731601
Abril	RN		1	732243
Abril	RN		1	732242
Abril	634	M	2	732533
Abril	632	M	2	732748
Abril	631	A	2	732474
Abril	627	M	2	732632
Abril	626	M	2	732295
Abril	624	A	1	730246
Abril	622		3	732562
Abril	620	M	2	732427
Abril	619	M	2	732663
Abril	618	B	2	731296
Abril	616	B	2	732360
Abril	614	A	2	732601
Abril	613	A	2	732486
Abril	612	A	2	732400
Abril	611	A	5	731721
Abril	609	M	2	731722
Abril	607		2	732722
Abril	606		2	731457
Abril	604	M	2	732482
Abril	602	B	2	731295
Abril	601		2	732487
Abril	590	M	2	731860
Abril	589	M	3	732272
Abril	588	M	2	732585
Abril	587	M	2	732647
Abril	586	A	4	730078
Abril	585	M	2	731912
Abril	584	M	3	731760
Abril	583	M	3	731782
Abril	571	B	2	732609
Abril	570	A	4	732193
Abril	569		2	732566
Abril	568	A	4	732610
Abril	567	A	4	731569
Abril	566	M	3	730745
Abril	564	A	4	732594
Abril	563	A	6	727403
Abril	561	A	4	732190
Abril	552	A	6	730491
Abril	551	M	3	732298
Abril	550	A	4	668785
Abril	549	M	3	731714
Abril	548	B	2	732134
Abril	546	M	2	731815
Abril	545	A	5	731702
Abril	544	M	3	732238
Abril	543	M	3	732415
Abril	542	M	2	718508
Abril	541	B	2	731697
Abril	531		2	732146
Abril	530	M	2	730354
Abril	529	A	4	729710
Abril	528		3	731693
Abril	527	M	4	729732
Abril	526	M	2	731209
Abril	524	M	4	728364
Abril	523	M	3	726807
Abril	521	M	8	726322
Abril	520	M/A	8	724327
Abril	518	M	8	726819
Abril	516	M	3	732587
Abril	513		4	732225
Abril	512	B	2	728017
Abril	511	M	2	731536
Abril	510	A	2	726522
Abril	509	B	3	732141
Abril	508	M	3	727250
Abril	506	M	3	730349
Abril	504	M	6	717961
Abril	411	B	2	732484
Abril	354	M	2	732530
Abril	353	M	2	732395
Abril	348		2	731671
Abril	340	M	2	729540
Abril	335	A	2	732191
Abril	333	M	2	732366
Abril	323	M	2	731699
Abril	309	M	3	730807
Abril	306	B	2	729854
Abril	303	M	3	731742
Abril	240	M	2	732475
Abril	236	M	3	731957
Abril	231		3	732603
Abril	228	B	2	732300
Abril	505	B	2	731546
Abril	221	B	1	732543
Abril	220		2	732549
Abril	216	M	2	730991
Abril	214	M	2	732410
Abril	211		1	731973
Abril	208	A	3	718885
Abril	202		2	732690
Abril	183	M/A	4	589787
Abril	180		4	732294
Abril	165	M	3	731393
Abril	163	M	3	731109
Abril	162		2	732615
Abril	138	M	2	732686
Abril	135	M	2	732536
Abril	133	M	2	732629
Abril	108		2	732608
Abril	204	B	1	732751
Abril	242		1	732705
Abril	143		2	732706
Abril	218		1	732750
Abril	503	M	3	732737
Abril	525	M	3	732315
Abril	219		3	732673
Abril	623	M	3	732700
Abril	547		3	732732
Abril	581		3	732680
Abril	347		2	732800
Abril	234		2	732759
Abril	603		3	732660
Abril	244		1	732784
Abril	572	A	2	732781
Abril	330		1	732868
Abril	220		3	732843
Abril	502		2	732554
Abril	RN	B	1	726766
Abril	RN	B	1	728461
Abril	RN	B	1	730590
Abril	RN	B	1	730589
Abril	RN	B	1	730765
Abril	RN	B	1	730764
Abril	RN	B	1	731305
Abril	RN	B	1	731275
Abril	RN		1	732061
Abril	RN		1	732063
Abril	RN		1	732068
Abril	RN		1	731601
Abril	RN		1	732243
Abril	RN		1	732242
Abril	634	M	2	732533
Abril	631	A	2	732474
Abril	626	M	2	732295
Abril	624	A	1	730246
Abril	623	M	3	732700
Abril	622		3	732562
Abril	619	M	2	732663
Abril	618	B	2	731296
Abril	589	M	3	731782
Abril	614	A	2	732601
Abril	613	A	2	732486
Abril	612	A	2	732400
Abril	611	M	2	732800
Abril	609	M	2	731722
Abril	606		2	731457
Abril	603		3	732660
Abril	602	B	2	731295
Abril	590	M	2	731860
Abril	588	M	2	732585
Abril	587	M	2	732647
Abril	586	A	4	730078
Abril	585	M	2	731912
Abril	591	M	3	731760
Abril	581		3	732680
Abril	572	A	2	732781
Abril	571	B	2	732609
Abril	570	A	4	732193
Abril	569	M	2	732566
Abril	568	A	4	732610
Abril	567	A	4	731569
Abril	566	M	5	730745
Abril	564	A	4	732594
Abril	563	A	6	727403
Abril	561	A	4	732190
Abril	552		3	732722
Abril	551	A	3	732298
Abril	550	A	4	668785
Abril	549	M	3	731714
Abril	548	B	2	732134
Abril	547	M	3	732732
Abril	546	M	2	731815
Abril	545	A	5	731702
Abril	544	M	3	732238
Abril	542	M	2	718508
Abril	541	M	2	731697
Abril	531		2	732146
Abril	530	M	2	730354
Abril	529	A	4	729710
Abril	346		3	731693
Abril	527	M	4	729732
Abril	525	M	2	732315
Abril	524	M	4	728364
Abril	523	M	3	726807
Abril	521	M	8	726322
Abril	520	M/A	8	724327
Abril	518	M	8	726819
Abril	516	M	3	732587
Abril	513		4	732225
Abril	512	B	2	728017
Abril	511	M	2	731536
Abril	510	A	2	726522
Abril	509	B	3	732141
Abril	508	M	3	727250
Abril	505	B	2	731546
Abril	504	M	6	717961
Abril	503	M	3	732737
Abril	502		2	732554
Abril	348		2	731671
Abril	340	M	2	729540
Abril	333	M	2	732366
Abril	314		2	732765
Abril	309	M	3	730807
[truncated: 6,657 more rows]

## Sheet: Julio-Agosto-Septiembre 2012
Mes	HAB	Catg.	AT	CODIGO
Julio	RN	A/M	3	733059
Julio	RN	B	1	737386
Julio	RN	A/B	3	737737
Julio	RN		1	741118
Julio	RN		2	740870
Julio	RN		2	741159
Julio	627	A	3	739624
Julio	622		2	740907
Julio	620		2	740982
Julio	618		2	740973
Julio	613		2	741162
Julio	612	M	3	740465
Julio	610		2	741095
Julio	608		2	740711
Julio	606	M	3	739552
Julio	604		2	741132
Julio	603		2	741093
Julio	589		2	741153
Julio	588		2	741030
Julio	587		2	741077
Julio	581	A	4	739559
Julio	572	A	4	740799
Julio	570	M	4	740801
Julio	569	M	6	737804
Julio	568	A	4	739672
Julio	566	M	4	740488
Julio	565	A	6	727403
Julio	564	A	4	741081
Julio	563	M	2	740429
Julio	561	A	4	740398
Julio	551		3	740728
Julio	550	A	4	668785
Julio	549		3	740983
Julio	546	A	4	738811
Julio	545		3	740527
Julio	544		2	740379
Julio	543	M	2	718508
Julio	542	A	3	730745
Julio	532	B	3	740215
Julio	530		3	741130
Julio	529	M	3	740388
Julio	528		2	740381
Julio	527		3	741065
Julio	526	M	3	738334
Julio	525		2	740680
Julio	524	M	6	728364
Julio	523	A	3	740687
Julio	521	A	8	729710
Julio	520	M/A	8	724327
Julio	519		2	740227
Julio	518	M	3	737721
Julio	516		3	740443
Julio	515		3	740563
Julio	514	A	4	735934
Julio	513		8	740340
Julio	512	A	6	737952
Julio	511		4	740967
Julio	510		3	740878
Julio	509		2	741029
Julio	508		2	741010
Julio	507	B	2	s/cobro
Julio	506		2	741035
Julio	505		2	740592
Julio	504		3	740833
Julio	503		2	740732
Julio	502		2	740930
Julio	348		3	7399987
Julio	347	M	2	739318
Julio	344		1	740292
Julio	342	M	2	740432
Julio	341		2	741038
Julio	340		2	740985
Julio	337		2	741111
Julio	319	M	3	733390
Julio	314		2	739538
Julio	309		2	738789
Julio	307	B	2	738330
Julio	306		2	739985
Julio	305		3	740032
Julio	238	A	2	739655
Julio	236		2	741156
Julio	225		2	741092
Julio	223	A	4	718885
Julio	219		2	740979
Julio	209	A	3	737939
Julio	207		2	740122
Julio	182		3	739078
Julio	181		3	741115
Julio	180		3	741034
Julio	165		3	740853
Julio	162	M/A	4	589787
Julio	144		2	741061
Julio	142		2	741055
Julio	139		2	741054
Julio	138		2	741086
Julio	137	A	3	740320
Julio	135		2	741062
Julio	134		3	741053
Julio	116		2	741048
Julio	112		3	741126
Julio	111		2	741047
Julio	109		1	741114
Julio	108		2	741068
Julio	106		2	740151
Julio	105		3	740658
Julio	104		2	740911
Julio	103		2	740970
Julio	101		2	741080
Julio	584		4	741113
Julio	240		2	741145
Julio	114		2	741108
Julio	110		2	741101
Julio	239		2	741135
Julio	160		1	741121
Julio	163		3	741083
Julio	623		2	741185
Julio	601		2	741206
Julio	626		2	741253
Julio	217		3	741208
Julio	204		3	741229
Julio	244		2	741140
Julio	545		3	741294
Julio	RN	A/M	3	733059
Julio	RN	B	1	737386
Julio	RN	A/B	3	737737
Julio	RN	B	1	741118
Julio	RN	M	2	741159
Julio	633		2	741195
Julio	630		2	741222
Julio	626		2	741253
Julio	623		2	741185
Julio	621	M	2	741167
Julio	620		2	740982
Julio	619	M	2	741233
Julio	618		2	740973
Julio	617		2	741133
Julio	615		2	741245
Julio	614		2	741177
Julio	613	M	2	741162
Julio	612	M	3	740465
Julio	610		2	741095
Julio	609		2	741161
Julio	608		2	740711
Julio	606	M	3	739552
Julio	604	M	2	741132
Julio	601	M	2	741206
Julio	589	M	2	741153
Julio	588	M	2	741030
Julio	587	B	2	741077
Julio	584	A	4	741113
Julio	572	A	6	740799
Julio	570	M	4	740801
Julio	569	M	6	737804
Julio	568	A	4	739672
Julio	567	A	4	739559
Julio	566	M	4	740488
Julio	565	A	6	727403
Julio	564	M	3	741081
Julio	561	A	8	740398
Julio	551		3	740728
Julio	550	A	4	668785
Julio	549		3	740983
Julio	546	A	4	738811
Julio	545		3	741294
Julio	544	B	2	740379
Julio	543	M	2	718508
Julio	542	A	3	730745
Julio	532	B	3	740215
Julio	530		3	741130
Julio	529	M	3	740388
Julio	528	B	2	740381
Julio	527	M	3	741065
Julio	525	B	2	740680
Julio	523	A	3	740687
Julio	521	A	8	729710
Julio	520	M/A	8	724327
Julio	519	M	6	728364
Julio	518	M	3	737721
Julio	516	A	3	740443
Julio	515	B	3	740563
Julio	514	A	4	735934
Julio	513	A	8	740340
Julio	512	A	6	737952
Julio	511		5	740967
Julio	510	M	3	740878
Julio	508	M	3	741010
Julio	507	B	2	s/cobro
Julio	506		2	741035
Julio	505		2	740592
Julio	504	M	2	740833
Julio	503		2	740732
Julio	502	B	1	740930
Julio	445	M	2	740429
Julio	349	B	2	741029
Julio	348	M	3	7399987
Julio	347	M	2	739318
Julio	344	B	1	740292
Julio	341	M	2	741038
Julio	337		2	741111
Julio	319	M	3	733390
Julio	314		2	739538
Julio	309		2	738789
Julio	307	B	2	738330
Julio	306	M	2	739985
Julio	244		2	741140
Julio	240		2	741145
Julio	239		2	741135
Julio	238	A	2	739655
Julio	236		2	741156
Julio	225	B	2	741092
Julio	223	A	4	718885
Julio	219		2	740979
Julio	217	M	3	741208
Julio	209	A	3	737939
Julio	207		2	740122
Julio	204	M	3	741229
Julio	182		3	739078
Julio	180		3	741034
Julio	163		3	741083
Julio	162	M/A	4	589787
Julio	144		2	741061
Julio	142		2	741055
Julio	138		2	741086
Julio	137	A	3	740320
Julio	135	M	2	741062
Julio	116	M	2	741048
Julio	114		2	741108
Julio	112		3	741126
Julio	111	B	2	741047
Julio	110		2	741101
Julio	109		1	741114
Julio	108		2	741068
Julio	105		2	740658
Julio	104		2	740911
Julio	101		2	741080
Julio	562	A	4	741278
Julio	563		3	741306
Julio	160		3	741318
Julio	552		3	741317
Julio	628		2	741217
Julio	165		3	741147
Julio	339		2	741138
Julio	229	B	3	s/cobro
Julio	524	B	2	741276
Julio	331		3	741234
Julio	185		2	740857
Julio	106		2	741292
Julio	205		1	741137
Julio	586		2	741192
Julio	585		1	741181
Julio	227		2	741252
Julio	616		2	741270
Julio	631		2	741146
Julio	610		2	741366
Julio	342		2	741327
Julio	544		2	741455
Julio	RN	A/M	3	733059
Julio	RN	B	1	737386
Julio	RN	A/B	3	737737
Julio	RN	B	1	741118
Julio	RN	M	2	741159
Julio	631		2	741146
Julio	630		2	741383
Julio	622		1	741309
Julio	621	M	2	741167
Julio	620		2	740982
Julio	619	M	2	741233
Julio	616		2	741270
Julio	612	M	3	740465
Julio	611		2	741347
Julio	610		2	741366
Julio	609		2	741405
Julio	608		2	740711
Julio	607		2	741324
Julio	606	M	3	739552
Julio	604	M	2	741132
Julio	589	M	2	741153
Julio	588	M	2	741030
Julio	587	B	2	741077
Julio	586		2	741192
Julio	584	A	4	741113
Julio	572	A	6	740799
Julio	570	M	4	740801
Julio	525	M	6	737804
Julio	568	M	4	739672
Julio	567	A	4	739559
Julio	566	M	4	740488
Julio	565	A	6	727403
Julio	563	M	3	741306
Julio	562	A	4	741278
Julio	561	M	8	740398
Julio	552		3	741317
Julio	550	A	4	668785
Julio	549	M	3	741081
Julio	546	A	4	738811
Julio	545		3	741294
Julio	544		2	741455
Julio	543	M	2	718508
Julio	542	A	2	730745
Julio	532	B	3	740215
Julio	530		3	741130
Julio	529	M	3	740388
Julio	528	B	2	740381
Julio	527	M	2	741065
Julio	524	B	2	741276
Julio	523	A	3	740687
Julio	521	A	8	729710
Julio	520	M/A	8	724327
Julio	519	M	6	728364
Julio	518	M	3	737721
Julio	516	A	3	740443
Julio	514	A	4	735934
Julio	513	A	8	740340
Julio	512	A	6	737952
Julio	511		5	740967
Julio	510	M	3	740878
Julio	508	M	3	741010
Julio	507	B	2	s/cobro
Julio	506		2	741035
Julio	505		2	740592
Julio	504	M	3	740833
Julio	503		2	740732
Julio	502	B	1	740930
Julio	445	M	2	740429
Julio	348	M	2	7399987
Julio	347	M	2	739318
Julio	344	B	1	740292
Julio	342		2	741327
Julio	341	M	2	741038
Julio	339		2	741138
Julio	337		2	741111
Julio	331		3	741234
Julio	319	M	3	733390
Julio	314		2	739538
Julio	309		2	738789
Julio	307	B	2	738330
Julio	306	M	2	739985
Julio	244		2	741140
Julio	108		2	741145
Julio	239		2	741135
Julio	238	A	2	739655
Julio	236		2	741156
Julio	227		2	741252
Julio	223	A	4	718885
Julio	217	M	3	741208
Julio	209	A	3	737939
Julio	205		1	741137
Julio	204	M	3	741229
Julio	185		2	740857
Julio	180		3	741034
Julio	165		3	741147
Julio	163		3	741083
Julio	162	M/A	4	589787
Julio	160		3	741318
Julio	142		2	741055
Julio	138		2	741086
Julio	137	A	3	740320
Julio	135	M	2	741062
Julio	116	M	2	741048
Julio	114		2	741108
Julio	112		3	741126
Julio	111	B	3	s/cobro
Julio	110		2	741101
Julio	109		1	741114
Julio	106		2	741292
Julio	105		2	740658
Julio	104		2	740911
Julio	101		2	741080
Julio	625		2	741358
Julio	564	A	3	741466
Julio	164		3	741338
Julio	RN		1	741134
Julio	RN		1	741058
Julio	628		2	741217
Julio	547		1	740865
Julio	548		1	741139
Julio	551		3	741465
Julio	526		2	741307
Julio	531		2	741332
Julio	346		2	741238
Julio	206		1	741410
Julio	509		2	741331
Julio	618		3	741435
Julio	218		2	741490
Julio	591		3	741457
Julio	571		3	741123
Julio	184		1	741336
Julio	311		2	741079
Julio	240		2	741476
Julio	505		2	741440
Julio	220		2	741557
Julio	RN	A/M	3	733059
Julio	RN	B	1	737386
Julio	RN	A/B	3	737737
Julio	RN	B	1	741118
Julio	RN	M	2	741159
Julio	RN		1	741134
Julio	RN		1	741058
Julio	631		2	741146
Julio	630		2	741383
Julio	628		2	741217
Julio	626		2	741475
Julio	625		2	741358
Julio	621		2	741537
Julio	618		3	741435
Julio	616		2	741270
Julio	612	M	4	740465
Julio	611		2	741347
Julio	609		2	741405
Julio	608		2	740592
Julio	607		2	741324
Julio	601		2	741470
Julio	587		3	741457
Julio	589	M	3	741153
Julio	588	M	2	741030
Julio	586		2	741192
Julio	584	A	4	741113
Julio	572	A	6	740799
Julio	522		3	741123
Julio	568	M	7	739672
Julio	567	A	6	739559
Julio	566	M	4	740488
Julio	565	A	6	727403
Julio	564	A	4	741466
Julio	563	M	4	741306
Julio	562	M	2	741278
Julio	561	M	8	740398
Julio	552		3	741317
Julio	551		3	741465
Julio	550	A	4	668785
Julio	549	M	3	741081
Julio	548		1	741139
Julio	547		1	740865
Julio	546	A	4	738811
Julio	545		3	741294
Julio	544	M	4	740801
Julio	543	M	2	718508
Julio	542	A	2	730745
Julio	532	B	3	740215
Julio	531	M	4	741332
Julio	530		3	741130
Julio	528	B	2	740381
Julio	527	M	3	741065
Julio	526		2	741307
Julio	525	M	6	737804
Julio	524	B	2	741276
Julio	339	A	3	740687
Julio	521	A	8	729710
Julio	520	M/A	8	724327
Julio	519	M	6	728364
Julio	518	M	3	737721
Julio	516	A	3	740443
Julio	514	A	4	735934
Julio	513	A	8	740340
Julio	512	A	6	737952
Julio	511		5	740967
Julio	510	M	3	740878
Julio	509		2	741331
Julio	508	M	3	741010
Julio	507	B	2	s/cobro
Julio	505		2	741440
Julio	504	M	3	740833
Julio	503		2	740732
Julio	502	B	1	740930
Julio	348	M	2	7399987
Julio	346		2	741238
Julio	344	B	1	740292
Julio	342		2	741327
Julio	337		2	741111
Julio	331		3	741234
Julio	316	M	3	733390
Julio	314		2	739538
Julio	311		2	741079
Julio	309		2	738789
Julio	307	B	2	738330
Julio	306	M	2	739985
Julio	240		2	741476
Julio	239		2	741135
Julio	238	A	2	739655
Julio	229		2	741469
Julio	227		2	741252
Julio	223	A	4	718885
Julio	220		2	741557
Julio	218		2	741490
Julio	217	M	3	741208
Julio	213		2	741035
Julio	209	A	3	737939
Julio	206		1	741410
Julio	204	M	3	741229
Julio	185		2	740857
Julio	184		1	741336
Julio	180		3	741034
Julio	165		2	741147
Julio	163		3	741083
Julio	162	M/A	4	589787
Julio	160		3	741318
Julio	142		2	741055
Julio	137	A	3	740320
Julio	135	M	2	741062
Julio	116	M	2	741048
Julio	114		3	741108
Julio	112		3	741126
Julio	111	B	3	s/cobro
Julio	108		2	741145
Julio	105		1	740658
Julio	102		3	741338
Julio	569		3	741606
Julio	422		3	741328
Julio	517		2	741561
Julio	624		2	741544
Julio	623		2	741578
Julio	351		3	741528
Julio	334		2	740880
Julio	627		1	741512
Julio	604		1	741548
Julio	164		2	741547
Julio	237		1	741502
Julio	225		1	741472
Julio	529		2	741553
Julio	613		2	741599
Julio	214		2	741634
Julio	106		2	741671
Julio	326		1	741246
Julio	233		2	741626
Julio	611		2	741685
Julio	RN	A/M	3	733059
Julio	RN	B	1	737386
Julio	RN	A/B	3	737737
Julio	RN	B	1	741118
Julio	RN	M	2	741159
Julio	RN		1	741134
Julio	RN		1	741058
Julio	632		2	741588
Julio	631		2	741146
Julio	626		2	741475
Julio	625		2	741358
Julio	624		2	741544
Julio	623		2	741578
Julio	621		2	741537
Julio	619		2	741586
Julio	618		3	741435
Julio	616		2	741270
Julio	613		2	741599
Julio	612	M	4	740465
Julio	611		2	741685
Julio	609		2	741405
Julio	608		2	740592
Julio	607		2	741324
Julio	589	M	3	741153
Julio	588	M	2	741030
Julio	587		3	741457
Julio	586		2	741192
Julio	572	A	6	740799
Julio	569		3	741606
Julio	568	M	7	739672
Julio	567	A	6	739559
Julio	566	M	4	740488
Julio	565	A	6	727403
Julio	564	A	4	741466
Julio	563	M	4	741306
Julio	562	M	2	741278
Julio	561	M	8	740398
Julio	552		3	741317
Julio	551		3	741465
Julio	550	A	4	668785
Julio	549	M	3	741081
Julio	547		1	740865
Julio	545		3	741294
Julio	544	M	4	740801
Julio	543	M	2	718508
Julio	542	A	2	730745
Julio	532	B	3	740215
Julio	531	M	4	741332
Julio	530		3	741130
Julio	529		2	741553
Julio	527	M	3	741065
Julio	526		2	741307
Julio	525	M	6	737804
Julio	522		3	741123
Julio	521	A	8	729710
Julio	520	M/A	8	724327
Julio	519	M	6	728364
Julio	518	M	3	737721
Julio	516	A	3	740443
Julio	514	A	4	735934
Julio	513	A	8	740340
Julio	512	A	6	737952
Julio	511		5	740967
Julio	509		2	741331
Julio	508	M	3	741010
Julio	505		2	741440
Julio	504	M	3	740833
Julio	503		2	740732
Julio	502	B	1	740930
Julio	422		3	741328
Julio	351		3	741528
Julio	348	M	2	7399987
Julio	346		2	741238
Julio	344	B	1	740292
Julio	342		2	741327
Julio	339	A	3	740687
Julio	337		2	741111
Julio	334		2	740880
Julio	331		3	741234
Julio	326		1	741246
Julio	316	M	3	733390
Julio	314		2	739538
Julio	311		2	741079
Julio	307	B	2	738330
Julio	306	M	2	739985
Julio	238	A	2	739655
Julio	237		1	741502
Julio	233		2	741626
Julio	229		2	741469
Julio	223	A	4	718885
Julio	220		2	741557
Julio	214		2	741634
Julio	213		2	741035
Julio	209	A	3	737939
Julio	206		1	741410
Julio	185		2	740857
Julio	184		1	741336
Julio	180		3	741034
Julio	165		2	741147
Julio	164		2	741547
Julio	162	M/A	4	589787
Julio	137	A	3	740320
Julio	135	M	2	741062
Julio	116	M	2	741048
Julio	114		3	741108
Julio	112		3	741126
Julio	111		3	741083
Julio	110		3	741318
Julio	108		2	741145
Julio	106		2	741671
Julio	105		1	740658
Julio	102		3	741338
Julio	RN	A/M	3	733059
Julio	RN	B	1	737386
Julio	RN	A/B	3	737737
Julio	RN	B	1	741118
Julio	RN	M	2	741159
Julio	RN	B	1	741134
Julio	RN	B	1	741058
Julio	634	M	2	741567
Julio	631	M	2	741146
Julio	630	B	2	741771
Julio	628		2	741842
Julio	626		2	741475
Julio	625		2	741358
Julio	624		2	741544
Julio	622	M	2	741030
Julio	613		2	741599
Julio	612	M	4	740465
Julio	611	M	2	741685
Julio	608	M	2	740592
Julio	604		2	741849
Julio	603		2	741670
Julio	602	B	2	741646
Julio	601		2	741735
Julio	587	M	3	741457
Julio	568	M	7	739672
Julio	567	A	4	739559
Julio	566	M	2	741465
Julio	565	A	4	727403
Julio	564	A	4	741466
Julio	563	M	5	741794
Julio	562	A	4	740799
Julio	561	M	8	740398
Julio	552	M	3	741317
Julio	550	A	4	668785
Julio	549	M	3	741081
Julio	548	M	2	718508
Julio	547	B	1	740865
Julio	546		2	741557
Julio	544	M	4	740801
Julio	542	M	4	741306
Julio	532	B	3	740215
Julio	527	M	3	741065
Julio	525	M	6	737804
Julio	522	M	3	741807
Julio	521	A	8	729710
Julio	520	M/A	8	724327
Julio	519	M	6	728364
Julio	518	M	3	737721
Julio	517		3	741704
Julio	513	A	8	740340
Julio	512	A	6	737952
Julio	510		3	741718
Julio	509		3	741079
Julio	508	M	3	741010
Julio	506		2	741590
Julio	502	B	1	740930
Julio	422		2	741328
Julio	348	M	2	7399987
Julio	345	M	3	741130
Julio	344	B	1	740292
Julio	342		2	741327
Julio	339	M	4	740488
Julio	337		2	741111
Julio	334		2	740880
Julio	332		1	741596
Julio	331		1	741123
Julio	326		1	741246
Julio	316	M	3	733390
Julio	314	M	2	739538
Julio	307	B	2	738330
Julio	306	M	2	739985
Julio	245		2	741774
Julio	237	A	4	741819
Julio	231	A	3	740443
Julio	228		2	741748
Julio	227		5	740967
Julio	226		2	741576
Julio	223	A	4	718885
Julio	221		1	741346
Julio	220	B	2	741747
Julio	219	M	3	741153
Julio	218		2	741307
Julio	216		3	741766
Julio	210	M	3	741600
Julio	206	M	3	741440
Julio	202	M	3	741294
Julio	184	A	3	741336
Julio	181		2	741712
Julio	180	A	3	741034
Julio	165	B	2	740857
Julio	162	M/A	4	589787
Julio	135		3	741843
Julio	116		2	741834
Julio	115		2	741547
Julio	113		2	741737
Julio	109		3	741808
Julio	106		2	741671
Julio	627		2	741804
Julio	503		3	741813
Julio	507		3	741832
Julio	RN	B	1	741601
Julio	616	B	2	741840
Julio	623		2	741828
Julio	605		2	741814
Julio	614	B	2	741799
Julio	528		2	741856
Julio	502		2	741822
Julio	584		3	741811
Julio	588		2	741678
Julio	205		2	741917
Julio	615		2	741897
Julio	225		3	741933
Julio	209		2	741858
Julio	105		2	741870
Julio	RN	A/M	3	733059
Julio	RN	B	1	737386
Julio	RN	A/B	3	737737
Julio	RN	B	2	741118
Julio	RN	M	2	741159
Julio	RN	B	2	741134
Julio	RN	B	1	741058
Julio	RN	B	1	741601
Julio	634	M	2	741567
Julio	633	M	2	741851
Julio	631	M	2	741146
Julio	630	B	2	741771
Julio	629	B	2	741871
Julio	628	M	2	741842
Julio	627		2	741804
Julio	623	M	2	741828
Julio	622	M	2	741030
Julio	615		2	741897
Julio	613	M	3	741457
Julio	612	M	4	740465
Julio	611	M	2	741685
Julio	608	M	2	740592
Julio	607		2	741845
Julio	605		2	741814
Julio	604	M	2	741849
Julio	603	M	2	741670
Julio	602	B	2	741646
Julio	601	M	2	741735
Julio	616		2	741673
Julio	584	A	3	741811
Julio	526	M	4	739672
Julio	567	A	6	739559
Julio	566	M	2	741465
Julio	565	A	2	727403
Julio	564	M	4	741466
Julio	563	M	5	741794
Julio	562	M	4	740799
Julio	561	M	6	740398
Julio	552	M	3	741317
Julio	550	A	4	668785
Julio	549	M	3	741081
Julio	548	M	2	718508
Julio	547	B	1	740865
Julio	546		2	741557
Julio	544	M	4	740801
Julio	542	M	5	741306
Julio	532	B	3	740215
Julio	530	M	2	741952
Julio	528		4	741856
Julio	527	M	3	741065
Julio	525	M	10	737804
Julio	522	M	3	741807
Julio	520	M/A	8	724327
Julio	519	M	6	728364
Julio	518	M	3	737721
Julio	517	M	3	741704
Julio	513	A	8	740340
Julio	512	A	6	737952
Julio	510	M	3	741718
Julio	509	B	3	741079
Julio	508	M	3	741010
Julio	507		3	741832
Julio	217		2	741590
Julio	505	B	2	741822
Julio	503		3	741813
Julio	502	B	1	740930
Julio	348	M	2	7399987
Julio	345	M	2	741130
Julio	344	B	1	740292
Julio	342		2	741327
Julio	340		1	741932
Julio	339	M	4	740488
Julio	334		2	740880
Julio	326		1	741246
Julio	316	M	3	733390
Julio	314	M	2	739538
Julio	307	B	2	738330
Julio	308	M	2	739985
Julio	245	B	2	741774
Julio	237	A	4	741819
Julio	231	A	3	740443
Julio	228		2	741748
Julio	227		4	740967
Julio	226	M	2	741576
Julio	225		3	741933
Julio	223	A	4	718885
Julio	221		1	741346
Julio	218		2	741307
Julio	216		3	741766
Julio	210	M	3	741600
Julio	209	M	3	741858
Julio	206	M	3	741440
Julio	205		3	741917
Julio	202	M	2	741294
Julio	184	A	3	741336
Julio	182		1	741587
Julio	181		2	741712
Julio	180	A	3	741034
Julio	165	M	2	740857
Julio	162	M/A	4	589787
Julio	135	B	3	741843
Julio	116		2	741834
Julio	115		2	741547
Julio	109		3	741808
Julio	106	M	2	741671
Julio	105	M	2	741870
Julio	102		2	741960
Julio	531	B	3	741988
Julio	521		3	742006
Julio	141		2	742005
Julio	506		2	742007
Julio	140		2	741999
Julio	545		3	741803
Julio	551	B	3	741817
Julio	504		2	741830
Julio	133	M	2	741966
Julio	417		2	741990
Julio	241		2	742011
Julio	583	A	3	741837
Julio	632		1	741893
Julio	163		3	741978
Julio	341		2	741993
Julio	219		3	742020
Julio	585		2	741787
Julio	581		2	741892
Julio	590		2	741236
Julio	439		1	741857
Julio	442		1	741802
Julio	331		1	741996
Julio	347		3	742066
Julio	RN	A/M	3	733059
Julio	RN	B	1	737386
Julio	RN	A/B	3	737737
Julio	RN	B	2	741118
Julio	RN	M	2	741159
Julio	RN	B	2	741134
Julio	RN	B	1	741058
Julio	RN	B	1	741601
Julio	633	M	2	741851
Julio	629		2	742037
Julio	628	M	2	741842
Julio	627		2	741804
Julio	622	M	2	741030
Julio	616		2	741673
Julio	615		2	741897
Julio	612	M	6	740465
Julio	611	M	2	741685
Julio	610	B	2	741995
Julio	608	M	2	740592
Julio	605		2	742036
Julio	604	M	2	741849
Julio	603	M	2	741670
Julio	602	B	1	741646
Julio	601	M	2	741735
Julio	590		2	741236
Julio	585		2	741787
Julio	584	A	3	741811
Julio	583	A	3	741837
Julio	581		2	741892
Julio	567	A	6	739559
Julio	566	M	2	741465
Julio	565	A	2	727403
Julio	564	M	7	741466
Julio	563	M	6	741794
Julio	562	M	4	740799
Julio	561	M	6	740398
Julio	552	M	3	741317
Julio	551	B	2	741817
Julio	550	A	4	668785
Julio	549	M	3	741081
Julio	548	M	2	718508
Julio	547	B	1	740865
Julio	546	M	2	741557
Julio	545		1	741803
Julio	544	M	4	740801
Julio	532	B	3	740215
Julio	531	B	2	741988
Julio	530	M	2	741952
Julio	528		4	741856
Julio	527	M	3	741065
Julio	526	M	4	739672
Julio	525	M	10	737804
Julio	522	M	3	741807
Julio	521	M	3	742006
Julio	520	M/A	8	724327
Julio	519	M	7	728364
Julio	518	M	3	737721
Julio	517	M	3	741704
Julio	513	A	8	740340
Julio	510	M	3	741718
Julio	509	B	3	741079
Julio	508	M	3	741010
Julio	506		2	742007
Julio	504	M	2	741830
Julio	503		3	741813
Julio	502	B	1	740930
Julio	417		2	741990
Julio	348	M	2	7399987
Julio	347		3	742066
Julio	345	M	2	741130
Julio	344	B	1	740292
Julio	341	M	2	741993
Julio	334		2	740880
Julio	326		1	741246
Julio	235		2	742015
Julio	316	M	3	733390
Julio	314	M	2	739538
Julio	308	M	2	739985
Julio	307	B	2	738330
Julio	241		2	742011
Julio	237	A	4	741819
Julio	231	A	3	740443
Julio	228		2	741748
Julio	227		4	740967
Julio	226	M	2	741576
Julio	225		3	741933
Julio	223	A	4	718885
Julio	221		1	741346
Julio	219		3	742020
Julio	218		2	741307
Julio	217		2	741590
Julio	210	M	3	741600
Julio	209	M	3	741858
Julio	206	M	3	741440
Julio	205		3	741917
Julio	202	M	2	741294
Julio	184	A	3	741336
Julio	182		1	741587
Julio	181		2	741712
Julio	180	A	3	741034
Julio	165	M	2	740857
Julio	163		3	741978
Julio	162	M/A	4	589787
Julio	141		2	742005
Julio	140		2	741999
Julio	133	M	2	741966
Julio	116		2	741834
Julio	115		2	741547
Julio	106	M	2	741671
Julio	105	M	2	741870
Julio	102		2	741960
Julio	244		3	741907
Julio	571		3	742162
Julio	529	M	3	741855
Julio	507		1	742031
Julio	185		3	742123
Julio	RN		1	742043
Julio	RN		1	742041
Julio	RN		2	742085
Julio	204		1	741971
Julio	107		2	742165
Julio	587		2	742090
Julio	589		2	742009
Julio	582		2	741862
Julio	569		2	742110
Julio	568		3	742042
Julio	572		2	742048
Julio	336		3	742081
Julio	142		2	742161
Julio	302		1	742262
Julio	337		3	742233
Julio	606		2	742234
Julio	RN	A/M	3	733059
Julio	RN	A/B	3	737737
Julio	RN	B	2	741118
Julio	RN	M	2	741159
Julio	RN	B	2	741134
Julio	RN	B	1	741058
Julio	RN	B	1	741601
Julio	RN	B	1	742043
Julio	RN	B	1	742041
Julio	RN	B	2	742085
Julio	622	M	2	741030
Julio	612	M	6	740465
Julio	611		2	742197
Julio	608	M	2	740592
Julio	606		2	742234
Julio	605		2	742036
Julio	601	M	2	741787
Julio	590	B	2	741892
Julio	589	B	2	742009
Julio	587	M	2	742090
Julio	584	A	3	741811
Julio	583	A	3	741837
Julio	582	B	2	741862
Julio	542		2	742048
Julio	506		4	742162
Julio	569		2	742110
Julio	567	A	7	739559
Julio	522	M	2	741465
Julio	565	A	2	727403
Julio	513	M	3	741466
Julio	562	A	6	740799
Julio	561	M	6	740398
Julio	552	M	3	741317
Julio	551	M	6	741794
Julio	550	A	4	668785
Julio	549	M	2	741081
Julio	548	M	2	718508
Julio	547	B	1	740865
Julio	546	M	2	741557
Julio	544	M	4	740801
Julio	531	B	2	741988
Julio	530	M	2	741952
Julio	528		4	741856
Julio	527	M	3	741065
Julio	526	M	4	739672
Julio	525	M	10	737804
Julio	521	M	3	742006
Julio	520	M/A	8	724327
Julio	519	M	7	728364
Julio	518	M	3	737721
Julio	517	M	3	741704
Julio	509	B	3	741079
Julio	508	M	3	741010
Julio	507	A	3	742042
Julio	504	M	2	741830
Julio	503	A	3	741813
Julio	502	B	1	740930
Julio	417		2	741990
Julio	348	M	2	7399987
Julio	347		3	742066
Julio	344	B	1	740292
Julio	341	M	2	741993
Julio	337		3	742233
Julio	336		3	742081
Julio	334		2	740880
Julio	326		1	741246
Julio	316	M	3	733390
Julio	314	M	2	739538
Julio	308	M	2	739985
Julio	307	B	2	738330
Julio	562		3	742262
Julio	244		3	741907
Julio	237	A	4	741819
Julio	235		2	742015
Julio	231	A	3	740443
Julio	229		3	742141
Julio	228		2	741748
Julio	227	A	4	740967
Julio	223	A	4	718885
Julio	221		1	741346
Julio	219		3	742020
Julio	218	M	2	741307
Julio	217		2	741590
Julio	210	M	3	741600
Julio	206	M	3	741440
Julio	205		3	741917
Julio	202	M	2	741294
Julio	184	A	3	741336
Julio	182		1	741587
Julio	181		2	741712
Julio	180	A	3	741034
Julio	165		3	742123
Julio	164	M	2	740857
Julio	163		3	741978
Julio	162	M/A	4	589787
Julio	142		2	742161
Julio	141		2	742005
Julio	140		2	741999
Julio	133	M	3	741966
Julio	116		3	741834
Julio	107	M	3	742165
Julio	106	M	2	741671
Julio	102		2	741960
Julio	624	M	3	742231
Julio	532	A	3	742281
Julio	346		2	741982
Julio	563	A	3	742269
Julio	566	A	4	742301
Julio	568	A	3	742298
Julio	247	M	2	742261
Julio	630		2	742243
Julio	511		2	741812
Julio	144		2	742166
Julio	101		2	742220
Julio	604		2	742218
Julio	529	A	2	741974
Julio	233		3	742225
Julio	332		2	742217
Julio	581		2	742270
Julio	RN	M	2	742251
Julio	106		2	742383
Julio	215		1	740787
Julio	564		3	742300
Julio	311		2	742255
Julio	RN	A/M	3	733059
Julio	RN	A/B	3	737737
Julio	RN	B	2	741118
Julio	RN	M	2	741159
Julio	RN	B	2	741134
Julio	RN	B	1	741058
Julio	RN	B	1	741601
Julio	RN	B	1	742043
Julio	RN	B	1	742041
Julio	RN	B	2	742085
Julio	RN	M	2	742251
Julio	630	M	2	742243
Julio	624	M	2	742231
Julio	622	M	2	741030
Julio	621		2	742312
Julio	618		2	742354
Julio	612	M	6	740465
Julio	611	B	2	742197
Julio	608	M	2	740592
Julio	606	M	2	742234
Julio	604		2	742218
Julio	601	M	2	741787
Julio	631	B	2	741892
Julio	589	M	2	742009
Julio	587	M	2	742090
Julio	584	A	4	741811
Julio	583	M	3	741837
Julio	590	B	2	741862
Julio	581	M	2	742270
Julio	569	M	3	742262
Julio	568	A	3	742298
Julio	567	A	7	739559
Julio	566	A	4	742301
Julio	565	A	2	727403
Julio	564		3	742300
Julio	563	A	3	742269
Julio	562	A	6	740799
Julio	561	M	6	740398
Julio	207	M	3	741317
Julio	551	M	6	741794
Julio	550	A	4	668785
Julio	549	M	2	741081
Julio	548	M	2	718508
Julio	546	M	2	741557
Julio	544	M	4	740801
Julio	542		2	742048
Julio	532	M	3	742281
Julio	531	B	1	741988
Julio	529	A	3	741974
Julio	527	M	3	741065
Julio	526	M	4	739672
Julio	525	M	10	737804
Julio	522	M	2	741465
Julio	521	M	3	742006
Julio	520	M/A	8	724327
Julio	519	M	7	728364
Julio	518	M	3	737721
Julio	517	M	3	741704
Julio	515		2	742275
Julio	513	M	2	741466
Julio	511		1	741812
Julio	509	B	3	741079
Julio	508	M	3	741010
Julio	507	A	3	742042
Julio	506		4	742162
Julio	504	M	2	741830
Julio	502	B	1	740930
Julio	417		2	741990
Julio	348	M	2	7399987
Julio	346		2	741982
Julio	344	B	1	740292
Julio	340	B	1	740865
Julio	337	M	3	742233
Julio	336		3	742081
Julio	334		2	740880
Julio	332	B	2	742217
Julio	316	M	3	733390
Julio	314	M	2	739538
Julio	311	M	2	742255
Julio	308	M	2	739985
Julio	307	B	2	738330
Julio	247	M	2	742261
Julio	230	M	3	741907
Julio	237	A	4	741819
Julio	233		2	742225
Julio	231	A	2	740443
Julio	229		3	742141
Julio	227	A	4	740967
Julio	223	A	4	718885
Julio	222	M	2	742283
Julio	217		2	741590
Julio	215		1	740787
Julio	210	M	2	741600
Julio	206	M	3	741440
Julio	205		3	741917
Julio	202	M	2	741294
Julio	182		3	741587
Julio	181		3	741712
Julio	180	A	4	741034
Julio	165		3	742123
Julio	164	M	2	740857
Julio	105	B	2	741978
Julio	162	M/A	4	589787
Julio	144	B	2	742166
Julio	142		2	742161
Julio	141	B	2	742005
Julio	140	B	2	741999
Julio	133	M	3	741966
Julio	116	M	3	741834
Julio	107	M	3	742165
Julio	106	M	2	742383
Julio	101	B	2	742220
Julio	512		2	742351
Julio	503		2	s/cobro
Julio	221	A	3	742411
Julio	552		3	742397
Julio	545		2	742280
Julio	234		2	742145
Julio	134		2	742346
Julio	572		1	742421
Julio	586		2	742388
Julio	524		2	742420
Julio	109	B	2	742362
Julio	620		2	742378
Julio	541		2	748467
Julio	409		2	742291
Julio	523		2	741791
Julio	582	M	2	742425
Julio	588	M	2	742325
Julio	342		3	742302
Julio	349		3	742440
Julio	616		1	742238
Julio	433		1	742160
Julio	RN	A/M	3	733059
Julio	RN	A/B	3	737737
Julio	RN	B	2	741118
Julio	RN	M	2	741159
Julio	RN	B	1	741058
Julio	RN	B	1	741601
Julio	RN	B	1	742043
Julio	RN	B	1	742041
Julio	RN	B	2	742085
Julio	RN	M	2	742251
Julio	631	B	2	741892
Julio	627		2	742450
Julio	624	M	2	742231
Julio	622	M	2	741030
Julio	620		2	742378
Julio	618		2	742354
Julio	616		1	742238
Julio	612	M	6	740465
Julio	608	M	2	740592
Julio	604		2	742218
Julio	602		2	742480
Julio	590	B	2	741862
Julio	589	M	2	742009
Julio	588	M	2	742325
Julio	586		3	742388
Julio	584	A	4	741811
Julio	583	M	3	741837
Julio	582	M	2	742425
Julio	581	M	2	742270
Julio	572		2	742421
Julio	569	M	3	742262
Julio	568	A	3	742298
Julio	567	A	7	739559
Julio	566	A	7	742301
Julio	565	A	2	727403
Julio	564		3	742300
Julio	563	A	3	742269
Julio	562	A	6	740799
Julio	561	M	6	740398
Julio	552		3	742397
Julio	551	M	6	741794
Julio	550	A	4	668785
Julio	549	M	2	741081
Julio	548	M	2	718508
Julio	546	M	2	741557
Julio	545		2	742280
Julio	544	M	4	740801
Julio	542		3	742048
Julio	541		2	748467
Julio	532	M	3	742281
Julio	531	B	1	741988
Julio	529	A	3	741974
Julio	527	M	3	741065
Julio	526	M	4	739672
Julio	525	M	10	737804
Julio	524		2	742420
Julio	523		2	741791
Julio	522	M	2	741465
Julio	521	M	3	742006
Julio	520	M/A	8	724327
Julio	519	M	7	728364
Julio	518	M	3	737721
Julio	517	M	3	741704
Julio	515		2	742275
Julio	512		2	742351
Julio	511		1	741812
Julio	509	B	3	741079
Julio	507	A	3	742042
Julio	503		2	s/cobro
Julio	409		2	742291
Julio	349		3	742440
Julio	348	M	2	741466
Julio	346		3	741982
Julio	344	B	1	740292
Julio	342		3	742302
Julio	340	B	1	740865
Julio	337	M	3	742233
Julio	336		3	742081
Julio	324		2	742419
Julio	316	M	3	733390
Julio	314	M	2	739538
Julio	308	M	2	739985
Julio	307	B	2	738330
Julio	301		2	742415
Julio	234		2	742145
Julio	233		2	742225
Julio	231	A	2	740443
Julio	230	M	2	741907
Julio	227	A	4	740967
Julio	223	A	4	718885
Julio	222	M	2	742283
Julio	221	A	3	742411
Julio	217		2	741590
Julio	215		1	740787
Julio	207	M	3	741317
Julio	202	M	2	741294
Julio	182		3	741587
Julio	181		3	741712
Julio	180	A	4	741034
Julio	165		3	742123
Julio	162	M/A	4	589787
Julio	144	B	2	742166
Julio	134		2	742346
Julio	133	M	2	741966
Julio	116	M	3	741834
Julio	107	M	3	742165
Julio	105	B	2	741978
Julio	103	M	2	740857
Julio	101	B	2	742220
Julio	RN	A/M	3	733059
Julio	RN	A/B	3	737737
Julio	RN	B	2	741118
Julio	RN	B	1	741058
Julio	RN	B	1	741601
Julio	RN	B	1	742043
Julio	RN	B	1	742041
Julio	RN	B	2	742085
Julio	RN	B	1	742487
Julio	629		2	742625
Julio	620		3	742378
Julio	616	M	2	741791
Julio	613	A	3	741974
Julio	612	M	6	740465
Julio	609	M	2	742325
Julio	608	M	2	740592
Julio	607	M	8	741794
Julio	603		2	742629
Julio	621		2	742606
Julio	587		2	742614
Julio	586		2	742598
Julio	584	A	4	741811
Julio	583	M	3	741837
Julio	581		2	742615
Julio	572	M	3	742421
Julio	570	A	4	742683
Julio	569	M	4	742262
Julio	568	A	4	742687
Julio	567	A	7	739559
Julio	563	A	3	742269
Julio	562	A	6	740799
Julio	561	M	6	740398
Julio	550	A	4	668785
Julio	549		3	742628
Julio	548	M	2	718508
Julio	546		3	742554
Julio	545		3	742280
Julio	544		2	742594
Julio	543		2	742626
Julio	542		3	742375
Julio	541		2	748467
Julio	532	M	3	742281
Julio	530		2	742590
Julio	528		3	742504
Julio	527	M	2	741065
Julio	526	M	3	739672
Julio	525	M	10	737804
Julio	522		3	742674
Julio	510	A	4	742298
Julio	520	M/A	8	724327
Julio	519	M	8	728364
Julio	518	M	3	737721
Julio	517	M	1	741704
Julio	514	M	3	742509
Julio	512	B	2	742351
Julio	515		1	741812
Julio	508	A	4	742623
Julio	507	M	3	742505
Julio	504	A	2	727403
Julio	502	M	3	742586
Julio	409		2	742291
Julio	350	M	2	741557
Julio	348	M	2	741466
Julio	347		2	742420
Julio	340	B	1	740865
Julio	338		2	742009
Julio	337	M	2	742644
Julio	316	M	3	733390
Julio	314	M	2	739538
Julio	308	M	2	739985
Julio	307	B	2	738330
Julio	246	A	3	742397
Julio	244		3	742575
Julio	230	M	2	742566
Julio	223	A	4	718885
Julio	221	A	3	742411
Julio	218		2	742540
Julio	217		2	742620
Julio	215		1	740787
Julio	207	M	3	741317
Julio	206		3	742048
Julio	181		3	741587
Julio	180	A	4	741034
Julio	164	M	2	740857
Julio	163		3	741712
Julio	162	M/A	4	589787
Julio	160		2	742290
Julio	133		2	742654
Julio	113		2	742666
Julio	112		2	742613
Julio	110		2	742488
Julio	109		2	742655
Julio	102		3	742462
Julio	165		2	742681
Julio	564		2	742679
Julio	551		2	742665
Julio	552		2	742652
Julio	503		1	742605
Julio	505		2	742689
Julio	513		2	742657
Julio	516	M	3	742633
Julio	614		2	742724
Julio	615		2
Julio	228		2	742737
Julio	333		2	742769
Julio	RN	A/M	3	733059
Julio	RN	A/B	3	737737
Julio	RN	B	2	741118
Julio	RN	B	1	741058
Julio	RN	B	1	741601
Julio	RN	B	1	742043
Julio	RN	B	1	742041
Julio	RN	B	2	742085
Julio	RN	B	1	742487
Julio	621		2	742606
Julio	616	M	2	741791
Julio	615	M	2	742794
Julio	614	M	2	742724
Julio	613	A	3	741974
Julio	609	M	2	742325
Julio	608	M	2	740592
Julio	602	M	3	742586
Julio	590		2	742615
Julio	586		2	742598
Julio	584	A	4	741811
Julio	587	M	3	741837
Julio	570	A	6	742683
Julio	568	A	7	742687
Julio	567	A	7	739559
Julio	564		2	742679
Julio	563	A	5	742269
Julio	562	A	6	740799
Julio	502	M	6	740398
Julio	552		2	742652
Julio	551		2	742665
Julio	550	A	4	668785
Julio	549		3	742628
Julio	548	M	2	718508
Julio	546	M	3	742554
Julio	545		3	742280
Julio	544		2	742594
Julio	543	M	2	742626
Julio	542	M	3	742375
Julio	541		2	748467
Julio	532	M	3	742281
Julio	530		2	742590
Julio	528		3	742504
Julio	527	M	2	741065
Julio	525	M	10	737804
Julio	524	M	3	742421
Julio	522		3	742674
Julio	520	M/A	8	724327
Julio	519	M	8	728364
Julio	518	M	3	737721
Julio	516	M	3	742633
Julio	515		1	741812
Julio	526		2	742657
Julio	208	B	2	742351
Julio	510	A	4	742298
Julio	509	M	4	742262
Julio	508	A	4	742623
Julio	507	M	3	742505
Julio	505		2	742689
Julio	504	A	5	727403
Julio	350	M	2	741557
Julio	348	M	2	741466
Julio	338		2	742009
Julio	337	M	2	742644
Julio	333	M	2	742769
Julio	316	M	3	733390
Julio	314	M	2	739538
Julio	308	M	2	739985
Julio	307	B	2	738330
Julio	246	A	3	742397
Julio	244	M	3	742575
Julio	230	M	2	742566
Julio	228	M	2	742737
Julio	223	A	4	718885
Julio	218	B	2	742540
Julio	217		2	742620
Julio	215		1	740787
Julio	207	M	4	741317
Julio	181		3	741587
Julio	180	A	4	741034
Julio	164	M	2	740857
Julio	163		3	741712
Julio	162	M/A	4	589787
Julio	133		2	742654
Julio	113		2	742666
Julio	112		2	742613
Julio	110		1	742488
Julio	109		2	742655
Julio	102		2	742462
Julio	566	A	4	742679
Julio	561		3	742803
Julio	RN	M	2	742832
Julio	604	M	2	742666
Julio	619	M	1	742848
Julio	612		2	742866
Julio	210		2	742527
Julio	116		2	742663
Julio	320		2	742887
Julio	348		2	742896
Julio	184		3	742868
Julio	160		3	742408
Julio	581		3	742668
Julio	582		3	742840
Julio	589		2	742650
Julio	11		2	742925
Julio	627		2	742953
Julio	624		2	742766
Julio	183		2	742845
Julio	165		2	742593
Julio	104		2	742940
Julio	565		3	742844
Julio	227		2	742746
Julio	531		2	742980
Julio	RN	A/M	3	733059
Julio	RN	A/B	3	737737
Julio	RN	B	2	741118
Julio	RN	B	1	741058
Julio	RN	B	1	741601
Julio	RN	B	1	742043
Julio	RN	B	1	742041
Julio	RN	B	2	742085
Julio	RN	B	1	742487
Julio	RN	M	2	742832
Julio	627		2	742953
Julio	624	M	2	742766
Julio	623	B	2	742925
Julio	616	M	2	741791
Julio	615	M	2	742794
Julio	614	M	2	742724
Julio	612	M	2	742866
Julio	609	M	2	742325
Julio	608	M	2	740592
Julio	604	M	2	742666
Julio	602	M	2	742586
Julio	590	B	2	742615
Julio	589	B	2	742650
Julio	587	M	3	741837
Julio	584	M	3	741811
Julio	582	M	3	742840
Julio	581	A	3	742668
Julio	570	A	6	742683
Julio	568	A	6	742687
Julio	567	A	7	739559
Julio	566	A	3	742679
Julio	565		3	742844
Julio	564		2	742679
Julio	547	A	4	742269
Julio	562	A	6	740799
Julio	561		3	742803
Julio	551		2	742665
Julio	550	A	4	668785
Julio	549		3	742628
Julio	548	M	2	718508
Julio	546	M	3	742554
Julio	543	M	2	742626
Julio	542	M	3	742375
Julio	532	M	3	742281
Julio	531		2	742980
Julio	530		2	742590
Julio	528		3	742504
Julio	526		2	742657
Julio	525	M	11	737804
Julio	524	M	2	742421
Julio	522		3	742674
Julio	521	B	2	742770
Julio	520	M/A	8	724327
Julio	519	M	8	728364
Julio	518	M	3	737721
Julio	516	M	3	742633
Julio	515		1	741812
Julio	510	A	4	742298
Julio	509	M	2	742262
Julio	508	A	3	742623
Julio	507	M	3	742505
Julio	504	A	2	727403
Julio	502	M	6	740398
Julio	352	M	2	742905
Julio	348		1	742896
Julio	337	M	2	742644
Julio	333	M	2	742769
Julio	320		2	742887
Julio	316	M	3	733390
Julio	314	M	2	739538
Julio	308	M	3	739985
Julio	307	B	2	738330
Julio	230	M	2	742566
Julio	228	M	2	742737
Julio	227		2	742746
Julio	223	A	4	718885
Julio	218	B	2	742540
Julio	217	B	2	742620
Julio	215		1	740787
Julio	210	M	2	742527
Julio	208	B	2	742351
Julio	207	M	4	741317
Julio	184		3	742868
Julio	107		3	742845
Julio	181		3	741587
Julio	180	A	4	741034
Julio	165		2	742593
Julio	164	M	2	740857
Julio	163		3	741712
Julio	162	M/A	4	589787
Julio	160		3	742408
Julio	133		2	742654
Julio	116		2	742663
Julio	113		2	742666
Julio	112		2	742613
Julio	109		2	742655
Julio	104		2	742940
Julio	216		3	742933
Julio	222		2	742852
Julio	552		3	743010
Julio	229	M	2	742847
Julio	569		3	s/cobro
Julio	572		3	742998
Julio	541		3	742958
Julio	544		3	743004
Julio	545		3	742861
Julio	625		2	742893
Julio	HT		1	743029
Julio	563		3	743012
Julio	586		2	742982
Julio	514		1	742839
Julio	607		2	743092
Julio	605		3	742819
Julio	530		3	743088
Julio	588		2	742922
Julio	6		3	743047
Julio	570		3	743086
Julio	571		2	742984
Julio	304		2	742627
Julio	347		2	742858
Julio	512		2	742860
Julio	RN	A/M	3	733059
Julio	RN	A/B	2	737737
Julio	RN	B	2	741118
Julio	RN	B	1	741058
Julio	RN	B	1	741601
Julio	RN	B	1	742043
Julio	RN	B	1	742041
Julio	RN	B	2	742085
Julio	RN	B	1	742487
Julio	RN	M	2	742832
Julio	633	B	2	743001
Julio	628	A	2	743003
Julio	625	B	2	742893
Julio	624	M	2	742766
Julio	623	B	2	742925
Julio	616	M	2	741791
Julio	614	M	2	742724
Julio	608	M	2	740592
Julio	607		2	743092
Julio	605		3	742819
Julio	604	M	2	742666
Julio	590	M	3	742668
Julio	589	B	2	742650
Julio	588		2	742922
Julio	587	M	3	741837
Julio	586	M	2	742982
Julio	585	M	3	742998
Julio	584	M	3	741811
Julio	582	M	3	742840
Julio	571	M	2	742984
Julio	570	A	3	743086
Julio	568	A	6	742687
Julio	567	A	7	739559
Julio	565	M	3	742844
Julio	564	M	2	742679
Julio	563	A	3	743012
Julio	523	A	5	740799
Julio	561	M	3	742803
Julio	552		3	743010
Julio	550	A	4	668785
Julio	549		3	742628
Julio	548	M	2	718508
Julio	547	A	4	742269
Julio	546	B	2	742554
Julio	545	M	2	742861
Julio	569	A	3	743004
Julio	543	M	2	742626
Julio	542	M	3	742375
Julio	541		3	742958
Julio	532	M	3	742281
Julio	531	M	2	742980
Julio	530		3	743088
Julio	525	M	11	737804
Julio	524	M	2	742421
Julio	522		3	742674
Julio	521	B	2	742770
Julio	520	M/A	8	724327
Julio	519	M	8	728364
Julio	518	M	3	737721
Julio	516	M	3	742633
Julio	566	A	4	742839
Julio	513	A	3	742679
Julio	512		2	742860
Julio	509	M	2	742262
Julio	508	A	3	742623
Julio	507	M	3	742505
Julio	504	A	4	727403
Julio	502	M	6	740398
Julio	352	M	2	742905
Julio	348	B	1	742896
Julio	347		2	742858
Julio	337	M	2	742644
Julio	320		1	742887
Julio	316	M	3	733390
Julio	314	M	2	739538
Julio	307	B	2	738330
Julio	304		2	742627
Julio	230	M	2	742566
Julio	229	M	2	742847
Julio	227	B	2	742746
Julio	223	A	4	718885
Julio	222		2	742852
Julio	216		3	742933
Julio	551		1	740787
Julio	210	M	2	742527
Julio	208	B	2	742351
Julio	207	M	4	741317
Julio	181		3	741587
Julio	180	A	4	741034
Julio	165		2	742593
Julio	164	M	2	740857
Julio	163		3	741712
Julio	162	M/A	4	589787
Julio	138		3	742408
Julio	116		2	742663
Julio	115		3	742868
Julio	113		2	742666
Julio	112		2	742613
Julio	107		3	742845
Julio	104		3	742940
Julio	205		3	743047
Julio	612		2	743123
Julio	505		2	743114
Julio	626		2	743107
Julio	225		2	742985
Julio	238		1	743062
Julio	622		1	743112
Julio	617	M	3	743074
Julio	562	A	5	743143
Julio	572	M	2	742779
Julio	515		2	743109
Julio	209		2	743149
Julio	111		2	743106
Julio	331		3	743136
Julio	354		3	743164
Julio	226		3	743130
Julio	246		2	743042
Julio	610		2	743129
Julio	581	M	2	743064
Julio	342		2	742635
Julio	527		2	743135
Julio	218		2	743096
Julio	531		3	742955
Julio	509		3	743250
Julio	RN	A/M	3	733059
Julio	RN	A/B	2	737737
Julio	RN	B	2	741118
Julio	RN	B	1	741058
Julio	RN	B	1	741601
Julio	RN	B	1	742043
Julio	RN	B	1	742041
Julio	RN	B	2	742085
Julio	RN	B	1	742487
Julio	RN	M	2	742832
Julio	628	A	2	743003
Julio	626		2	743107
Julio	624	M	2	742766
Julio	618		1	743172
Julio	617	M	3	743074
Julio	616	M	2	741791
Julio	610		2	743129
Julio	608	M	2	740592
Julio	605		3	742819
Julio	604	M	2	742666
Julio	590	M	3	742668
Julio	589	B	2	742650
Julio	588		2	742922
Julio	587	M	3	741837
Julio	585	M	3	742998
Julio	584	M	3	741811
Julio	583		2	743127
Julio	582	M	3	742840
Julio	581	M	2	743064
Julio	572	M	2	742779
Julio	570	A	3	743086
Julio	569	A	3	743004
Julio	568	A	6	742687
Julio	567	A	7	739559
Julio	566	A	4	742839
Julio	565	M	3	742844
Julio	564	M	2	742679
Julio	563	A	6	743012
Julio	562	A	5	743143
Julio	561	M	3	742803
Julio	551		1	740787
Julio	550	A	4	668785
Julio	548	M	2	718508
Julio	547	A	4	742269
Julio	546		3	743249
Julio	545	M	2	742861
Julio	544		2	743452
Julio	543	M	3	742626
Julio	542	M	3	742375
Julio	541		3	742958
Julio	532	M	3	742281
Julio	531		3	742955
Julio	530		3	743088
Julio	527		3	743135
Julio	525	M	11	737804
Julio	524	M	2	742421
Julio	523	A	5	740799
Julio	522		3	742674
Julio	520	M/A	8	724327
Julio	519	M	8	728364
Julio	518	M	3	737721
Julio	516	M	3	742633
Julio	515		2	743109
Julio	513	A	3	742679
Julio	512		2	742860
Julio	511	M	2	742984
Julio	509		3	743250
Julio	508	A	3	742623
Julio	507	M	3	742505
Julio	505		2	743114
Julio	504	A	4	727403
Julio	502	M	5	740398
Julio	354		3	743164
Julio	347		2	742858
Julio	342		2	742635
Julio	331		3	743136
Julio	325		1	740292
Julio	316	M	3	733390
Julio	314	M	2	739538
Julio	307	B	2	738330
Julio	304		2	742627
Julio	236		3	743042
Julio	230	M	2	742566
Julio	229	M	2	742847
Julio	226		3	743130
Julio	225		2	742985
Julio	223	A	4	718885
Julio	222		2	742852
Julio	218		2	743096
Julio	216		1	742933
Julio	209		2	743149
Julio	207	M	4	741317
Julio	205		3	743047
Julio	181		3	741587
Julio	180	A	4	741034
Julio	164	M	2	740857
Julio	162	M/A	4	589787
Julio	138		3	742408
Julio	116		2	742663
Julio	115		3	742868
Julio	113		2	742666
Julio	112		2	742613
Julio	111		2	743106
Julio	105		3	741712
Julio	104		3	742940
Julio	RN	A/M	3	733059
Julio	RN	A/B	2	737737
Julio	RN	B	2	741118
Julio	RN	B	1	741058
Julio	RN	B	1	741601
Julio	RN	B	1	742043
Julio	RN	B	1	742041
Julio	RN	B	2	742085
Julio	RN	B	1	742487
Julio	RN	A	2	742680
Julio	631	M	3	741811
Julio	630		2	743176
Julio	628	A	2	743003
Julio	624	M	2	742766
Julio	619	M	3	742668
Julio	618		2	743404
Julio	616	M	2	741791
Julio	610		2	743390
Julio	609		2	743416
Julio	604	B	2	743360
Julio	603	M	2	743225
Julio	602		2	743341
Julio	588	M	3	742840
Julio	587	A	2	743325
Julio	586		2	742982
Julio	585	M	3	742998
Julio	583		4	743127
Julio	572	A	4	743425
Julio	571		3	743402
Julio	570	A	3	743086
Julio	569	M	3	742844
Julio	568	A	5	742687
Julio	567	A	7	739559
Julio	566	A	3	742839
Julio	565	M	3	742505
Julio	563	A	3	743012
Julio	562	A	3	743143
Julio	561	M	3	742803
Julio	552		3	743405
Julio	550	A	4	668785
Julio	549	M	2	742779
Julio	548	M	2	718508
Julio	547	A	4	742269
Julio	546		3	743249
Julio	545	A	3	743004
Julio	544		2	743452
Julio	542	M	2	742375
Julio	541		3	742958
Julio	532	M	2	741837
Julio	531		3	742955
Julio	530		3	743088
Julio	529		3	743327
Julio	528		4	743250
[truncated: 7,274 more rows]

## Sheet: Oct-Nov-Dic 2012
Mes	HAB	Catg.	AT	CODIGO
Octubre	RN	A	4	733059
Octubre	RN	B	1	745746
Octubre	RN	B	1	746165
Octubre	RN	B	1	746453
Octubre	RN	B	1	747134
Octubre	RN	B	1	750708
Octubre	RN	B	1	750709
Octubre	RN	B	1	750710
Octubre	RN		1	750356
Octubre	RN		1	751314
Octubre	622		2	751430
Octubre	618	M	2	751017
Octubre	617		2	751307
Octubre	611	M	2	751401
Octubre	609	M	2	751370
Octubre	607	M	2	750576
Octubre	606	M	2	750765
Octubre	604	M	2	751327
Octubre	603	B	2	751154
Octubre	602		2	751442
Octubre	582	M	3	751194
Octubre	570	M	5	749754
Octubre	569	A	4	750808
Octubre	568	A	4	751310
Octubre	567		4	750965
Octubre	565		2	751126
Octubre	564	A	4	751390
Octubre	563	A	4	751034
Octubre	524		2	751182
Octubre	561	A	4	751378
Octubre	552	A	4	668785
Octubre	550	M	2	749277
Octubre	549	M	3	750130
Octubre	547	M	3	750940
Octubre	546	M	3	751301
Octubre	545	M	2	751168
Octubre	544		2	751272
Octubre	542	M	2	750519
Octubre	541	M	3	751010
Octubre	532		2	750524
Octubre	531	M	3	748016
Octubre	530	B	2	746074
Octubre	529	M	3	750844
Octubre	528	M	4	750069
Octubre	527	M	3	751130
Octubre	526	A	4	749596
Octubre	525	M	6	737804
Octubre	522	A	3	750522
Octubre	521	M	6	743575
Octubre	520	M/A	6	747545
Octubre	519		2	751366
Octubre	517	M	6	745486
Octubre	513	M	3	751061
Octubre	512	M	3	751177
Octubre	511	M	3	751360
Octubre	508	A	3	749761
Octubre	506	M	3	750160
Octubre	504		2	750721
Octubre	503	A	3	750852
Octubre	426		2	751031
Octubre	350	M	2	750814
Octubre	349		3	750973
Octubre	348		2	750816
Octubre	342	B	2	748922
Octubre	334	M	3	750535
Octubre	333	A	2	750133
Octubre	327		4	750834
Octubre	324	B	1	748136
Octubre	319	M	2	750463
Octubre	314		2	749941
Octubre	307	M	2	750302
Octubre	304	M	2	750178
Octubre	302		2	751313
Octubre	242		2	750742
Octubre	241		2	751263
Octubre	239	M	2	749414
Octubre	232	M	2	750746
Octubre	231	M	3	750566
Octubre	229		3	751186
Octubre	227	A	8	745412
Octubre	225	M	1	757073
Octubre	223		2	751180
Octubre	221	M	3	751242
Octubre	217	M	2	740237
Octubre	212	M	3	750491
Octubre	211	A	3	744941
Octubre	205	A	3	718885
Octubre	202		2	751178
Octubre	201	M	3	750734
Octubre	180		4	751359
Octubre	164		3	750997
Octubre	163		2	751358
Octubre	162	M/A	4	750781
Octubre	161		2	751349
Octubre	160	A	4	747600
Octubre	138		2	751352
Octubre	115	M	2	751259
Octubre	107	M	2	747899
Octubre	106	B	2	750887
Octubre	548		2	751434
Octubre	551		2	751398
Octubre	507		2	751385
Octubre	509		2	751175
Octubre	616		1	751510
Octubre	RN		2	751132
Octubre	203		2	751450
Octubre	216		2	751490
Octubre	583	A	4	751416
Octubre	628		2	751496
Octubre	110		2	751554
Octubre	235		3	751500
Octubre	514		2	751387
Octubre	515		2	751377
Octubre	136		2	751555
Octubre	543	A	4	751574
Octubre	518		2	750854
Octubre	133		2	751566
Octubre	523		2	751585
Octubre	623		2	751441
Octubre	RN	B	1	745746
Octubre	RN	B	1	746165
Octubre	RN	B	1	746453
Octubre	RN	B	1	747134
Octubre	RN	B	1	750708
Octubre	RN	B	1	750709
Octubre	RN	B	1	750710
Octubre	RN	B	1	750356
Octubre	RN	A	1	751314
Octubre	RN	M	4	751132
Octubre	630	M	2	751549
Octubre	628	M	2	751496
Octubre	623		2	751441
Octubre	616	B	1	751510
Octubre	615		2	751439
Octubre	611	M	2	751401
Octubre	609	M	2	751370
Octubre	607	M	2	750576
Octubre	606	M	2	750765
Octubre	604	M	2	751327
Octubre	602	B	2	751442
Octubre	583	A	4	751416
Octubre	582	M	3	751194
Octubre	570	M	6	749754
Octubre	569	A	6	750808
Octubre	568	A	4	751310
Octubre	567		6	750965
Octubre	565		2	751126
Octubre	564	A	6	751390
Octubre	563	A	4	751034
Octubre	561	A	4	751378
Octubre	552	A	4	668785
Octubre	549	M	3	750130
Octubre	548		2	751434
Octubre	547	M	3	750940
Octubre	546	M	3	751301
Octubre	544		2	751272
Octubre	543	A	4	751574
Octubre	542	M	2	750519
Octubre	541	M	3	751010
Octubre	532		2	750524
Octubre	531	M	3	748016
Octubre	530	B	2	746074
Octubre	529	M	2	750844
Octubre	528	M	4	750069
Octubre	527	M	3	751130
Octubre	526	A	4	749596
Octubre	525	M	6	737804
Octubre	524		4	751182
Octubre	523		2	751585
Octubre	522	A	3	750522
Octubre	521	M	6	743575
Octubre	520	M/A	4	747545
Octubre	519		2	751366
Octubre	518		2	750854
Octubre	517	M	6	745486
Octubre	515	B	2	751377
Octubre	514	B	2	751387
Octubre	513	M	3	751061
Octubre	512	M	3	751177
Octubre	511	M	3	751360
Octubre	509		2	751175
Octubre	508	A	3	749761
Octubre	507		2	751385
Octubre	504		2	750721
Octubre	503	A	3	750852
Octubre	350	M	2	750814
Octubre	349	M	3	750973
Octubre	348	M	2	750816
Octubre	342	B	2	748922
Octubre	334	M	3	750535
Octubre	333	A	2	750133
Octubre	327		4	750834
Octubre	324	B	1	748136
Octubre	319	M	2	750463
Octubre	307	M	2	750302
Octubre	304	M	2	750178
Octubre	302		2	751313
Octubre	242		2	750742
Octubre	241	M	2	751263
Octubre	239	M	2	749414
Octubre	235		3	751500
Octubre	233	B	2	751578
Octubre	232	M	2	750746
Octubre	231	M	2	750566
Octubre	227	A	8	745412
Octubre	223		2	751180
Octubre	221	M	3	751242
Octubre	217	M	2	740237
Octubre	216		2	751490
Octubre	212	M	3	750491
Octubre	211	A	3	744941
Octubre	205	A	3	718885
Octubre	203		2	751450
Octubre	202	M	2	751178
Octubre	180		4	751359
Octubre	164		3	750997
Octubre	163		2	751358
Octubre	162	M/A	4	750781
Octubre	102		2	751349
Octubre	160	A	3	747600
Octubre	136	M	2	751555
Octubre	133	M	2	751566
Octubre	115	M	2	751259
Octubre	110	M	2	751554
Octubre	107	M	2	747899
Octubre	106	B	2	750887
Octubre	214		2	751531
Octubre	207	M	1	751593
Octubre	236	M	1	751606
Octubre	629	B	2	751451
Octubre	354	M	2	751584
Octubre	625		2	751435
Octubre	603		2	751558
Octubre	632		2	751185
Octubre	510		2	751394
Octubre	506		2	751598
Octubre	566		2	751522
Octubre	545		2	751462
Octubre	550		2	751544
Octubre	516		2	751388
Octubre	585		2	751559
Octubre	419		2	751479
Octubre	624		2	751647
Octubre	220		2	751493
Octubre	218		2	751683
Octubre	562	A	3	751412
Octubre	563	A	4	751639
Octubre	572		2	751716
Octubre	570		4	751740
Octubre	571		4	751719
Octubre	337		2	751264
Octubre	RN	B	1	745746
Octubre	RN	B	1	746165
Octubre	RN	B	1	746453
Octubre	RN	B	1	747134
Octubre	RN	B	1	750708
Octubre	RN	B	1	750709
Octubre	RN	B	1	750710
Octubre	RN	B	1	750356
Octubre	RN	A	1	751314
Octubre	RN	M	4	751132
Octubre	632		2	751185
Octubre	630	M	2	751549
Octubre	629	B	2	751451
Octubre	625		3	751435
Octubre	624		2	751647
Octubre	623	A	2	751441
Octubre	615		2	751439
Octubre	606	M	2	750765
Octubre	605		2	751631
Octubre	603		2	751558
Octubre	585	B	2	751559
Octubre	583	A	4	751416
Octubre	582	M	3	751194
Octubre	572		2	751716
Octubre	567		4	751719
Octubre	551	M	6	749754
Octubre	570		4	751740
Octubre	569	A	6	750808
Octubre	568	A	4	751310
Octubre	544		6	750965
Octubre	566		4	751522
Octubre	564	A	6	751390
Octubre	563	A	6	751639
Octubre	562	A	3	751412
Octubre	561	A	4	751378
Octubre	552	A	4	668785
Octubre	548	B	2	751434
Octubre	547	M	3	750940
Octubre	546	M	3	751301
Octubre	545		2	751462
Octubre	543	A	4	751574
Octubre	542	M	2	750519
Octubre	541	M	3	751010
Octubre	532		2	750524
Octubre	531	M	3	748016
Octubre	530	B	2	746074
Octubre	529	M	2	750844
Octubre	528	M	4	750069
Octubre	527	M	3	751130
Octubre	526	A	4	749596
Octubre	525	M	6	737804
Octubre	524		4	751182
Octubre	523		2	751585
Octubre	522	A	3	750522
Octubre	521	M	8	743575
Octubre	520	M/A	4	747545
Octubre	519		2	751366
Octubre	518		2	750854
Octubre	517	M	10	745486
Octubre	516		2	751388
Octubre	515	B	2	751377
Octubre	514	B	2	751387
Octubre	513	M	3	751061
Octubre	512	M	3	751177
Octubre	511	M	3	751360
Octubre	510		2	751394
Octubre	509	B	2	751175
Octubre	508	A	3	749761
Octubre	507	B	2	751385
Octubre	506		2	751598
Octubre	504	B	2	750721
Octubre	503	M	3	750852
Octubre	502		2	751126
Octubre	419		2	751479
Octubre	354	M	2	751584
Octubre	350	M	2	750814
Octubre	349	M	2	750973
Octubre	348	M	2	750816
Octubre	342	B	2	748922
Octubre	338		2	751680
Octubre	337		2	751264
Octubre	334	M	2	750535
Octubre	333	A	2	750133
Octubre	327		4	750834
Octubre	324	B	1	748136
Octubre	319	M	2	750463
Octubre	307	M	3	750130
Octubre	304	M	2	750178
Octubre	504		3	751313
Octubre	242	M	2	750742
Octubre	241	M	2	751263
Octubre	240		2	751634
Octubre	239	M	2	749414
Octubre	235	B	2	751500
Octubre	231	M	2	750566
Octubre	223		2	751180
Octubre	221		2	751702
Octubre	220		2	751493
Octubre	218		2	751683
Octubre	216		2	751490
Octubre	214	B	2	751531
Octubre	211	A	3	744941
Octubre	205	A	3	718885
Octubre	203		2	751450
Octubre	160	A	3	747600
Octubre	180	A	4	751359
Octubre	163	M	2	751358
Octubre	162	M/A	4	750781
Octubre	133	M	2	751566
Octubre	110	M	2	751554
Octubre	106	B	2	750887
Octubre	102	M	2	751349
Octubre	9		2	751652
Octubre	1		2	751669
Octubre	134	B	3	751568
Octubre	352	M	2	751723
Octubre	410	M	2	751658
Octubre	619		2	751611
Octubre	137		2	751545
Octubre	136		2	751693
Octubre	222	B	1	751660
Octubre	550	M	3	751688
Octubre	549	B	2	751762
Octubre	207	B	2	751690
Octubre	14		3	751775
Octubre	586		2	751418
Octubre	587		2	751700
Octubre	588		2	751480
Octubre	589		2	751540
Octubre	604		2	751666
Octubre	112		2	751449
Octubre	315		2	751345
Octubre	233		3	751769
Octubre	113		2	751649
Octubre	335		3	751813
Octubre	204		3	751831
Octubre	314		1	759941
Octubre	RN	A	4	733059
Octubre	RN	B	1	745746
Octubre	RN	B	1	746165
Octubre	RN	B	1	746453
Octubre	RN	B	1	747134
Octubre	RN	B	1	750708
Octubre	RN	B	1	750709
Octubre	RN	B	1	750710
Octubre	RN	B	1	750356
Octubre	RN	A	1	751314
Octubre	RN	M	4	751132
Octubre	632		2	751185
Octubre	631	M	2	751812
Octubre	630	M	2	751549
Octubre	625	M	3	751435
Octubre	624		2	751647
Octubre	623	A	2	751441
Octubre	605	M	2	751631
Octubre	604	M	2	751666
Octubre	603		2	751558
Octubre	589	B	2	751540
Octubre	588	B	2	751480
Octubre	586	B	2	751418
Octubre	585	B	3	751885
Octubre	583	A	4	751416
Octubre	582	M	3	751194
Octubre	572	A	2	751716
Octubre	571	A	6	747545
Octubre	570	A	4	751740
Octubre	569	M	4	750808
Octubre	568	A	4	751310
Octubre	567	M	5	751719
Octubre	564	M	7	751390
Octubre	563	A	6	751639
Octubre	562	M	3	751412
Octubre	561	A	4	751378
Octubre	552	A	4	668785
Octubre	551	M	6	749754
Octubre	550	M	3	751688
Octubre	549	M	2	751762
Octubre	547	M	3	750940
Octubre	546	M	3	751301
Octubre	545	A	2	751462
Octubre	544	M	4	750965
Octubre	543	A	4	751574
Octubre	541	M	3	751010
Octubre	531	M	3	748016
Octubre	530	B	3	746074
Octubre	529	M	2	750844
Octubre	528	M	4	750069
Octubre	527	M	3	751130
Octubre	526	A	4	749596
Octubre	525	M	6	737804
Octubre	524		4	751182
Octubre	523		2	751585
Octubre	522	M	3	750522
Octubre	521	M	8	743575
Octubre	519		2	751366
Octubre	518	B	2	750854
Octubre	517	M	10	745486
Octubre	514	B	2	751387
Octubre	513	M	3	751061
Octubre	512	M	3	751177
Octubre	511	M	3	751360
Octubre	509	B	2	751175
Octubre	508	A	3	749761
Octubre	507	B	2	751385
Octubre	504	M	3	751313
Octubre	503	M	3	750852
Octubre	502		2	751126
Octubre	410	M	2	751658
Octubre	352	M	2	751723
Octubre	350	M	2	750814
Octubre	349	M	2	750973
Octubre	348	M	1	750816
Octubre	342	B	1	748922
Octubre	337		2	751264
Octubre	336		3	751813
Octubre	334	M	2	750535
Octubre	333	B	2	751434
Octubre	327		4	750834
Octubre	324	B	1	748136
Octubre	315		2	751345
Octubre	307	M	3	750130
Octubre	304	M	2	750178
Octubre	301		3	751775
Octubre	242	M	2	750742
Octubre	240	M	2	751634
Octubre	239	M	2	749414
Octubre	237		2	751778
Octubre	235	B	2	751500
Octubre	233		3	751769
Octubre	231	M	1	750566
Octubre	228		3	751598
Octubre	222	B	1	751660
Octubre	221	M	2	751702
Octubre	220		2	751493
Octubre	218		2	751683
Octubre	214	B	2	751531
Octubre	211	A	3	744941
Octubre	207	B	2	751690
Octubre	205	A	3	718885
Octubre	204	B	2	751831
Octubre	180	A	4	751359
Octubre	162	M/A	4	750781
Octubre	160	A	3	747600
Octubre	141		2	751763
Octubre	140	M	2	751652
Octubre	137	B	2	751545
Octubre	136	B	2	751693
Octubre	134	B	2	751568
Octubre	133	M	2	751566
Octubre	113	B	2	751649
Octubre	112	B	2	751449
Octubre	110	M	2	751554
Octubre	107	M	2	751358
Octubre	106	B	2	750887
Octubre	331		2	751713
Octubre	161	M	2	751721
Octubre	565	M	5	751815
Octubre	548		3	751785
Octubre	203		2	751871
Octubre	629		2	751732
Octubre	634		2	751859
Octubre	217		2	751819
Octubre	183	A	3	751835
Octubre	102	M	2	751902
Octubre	607		1	751766
Octubre	505		1	751733
Octubre	566		2	749941
Octubre	520		3	751776
Octubre	105		2	751742
Octubre	516		2	751783
Octubre	542		2	751492
Octubre	617		2	751790
Octubre	626	M	2	751858
Octubre	RN		2	751612
Octubre	515		2	751772
Octubre	601		2	751656
Octubre	182	A	2	751179
Octubre	202		2	751926
Octubre	354		3	751969
Octubre	225		1	751944
Octubre	RN	A	4	733059
Octubre	RN	B	1	745746
Octubre	RN	B	1	746165
Octubre	RN	B	1	746453
Octubre	RN	B	1	747134
Octubre	RN	B	1	750708
Octubre	RN	B	1	750709
Octubre	RN	B	1	750710
Octubre	RN	B	1	750356
Octubre	RN	M	4	751132
Octubre	RN		2	751612
Octubre	634		2	751859
Octubre	632		2	751185
Octubre	631	M	2	751812
Octubre	629		2	751732
Octubre	626	M	2	751858
Octubre	625	M	3	751435
Octubre	624		2	751647
Octubre	564	A	4	751441
Octubre	617		2	751790
Octubre	615		2	751947
Octubre	612		2	751987
Octubre	604	M	2	751666
Octubre	603		2	751558
Octubre	601		2	751656
Octubre	589	B	2	751540
Octubre	588	B	2	751480
Octubre	590	B	2	751418
Octubre	585	B	3	751885
Octubre	583	A	4	751416
Octubre	582	M	3	751194
Octubre	572	A	2	751716
Octubre	570	A	4	751740
Octubre	569	M	3	750808
Octubre	568	A	4	751310
Octubre	567	A	6	747545
Octubre	566	M	2	749941
Octubre	226	M	2	751815
Octubre	564	M	7	751390
Octubre	563	A	6	751639
Octubre	561	A	4	751378
Octubre	552	A	4	668785
Octubre	551	M	6	749754
Octubre	550	M	3	751688
Octubre	549	M	2	751762
Octubre	548	M	3	751785
Octubre	547	M	3	751719
Octubre	546	M	3	751301
Octubre	545	A	2	751462
Octubre	544	M	3	750965
Octubre	543	A	4	751574
Octubre	542	M	3	751492
Octubre	541	M	3	751010
Octubre	530	B	3	746074
Octubre	529	M	2	750844
Octubre	528	M	4	750069
Octubre	527	M	3	751130
Octubre	526	A	4	749596
Octubre	525	M	6	737804
Octubre	524		4	751182
Octubre	523		2	751585
Octubre	522	M	3	750522
Octubre	521	M	8	743575
Octubre	520		3	751776
Octubre	519		2	751366
Octubre	518	M	10	745486
Octubre	516		3	751783
Octubre	515		2	751772
Octubre	514	B	2	751387
Octubre	513	M	3	751061
Octubre	512	M	3	751177
Octubre	511	M	3	751360
Octubre	509	B	3	751175
Octubre	508	A	3	749761
Octubre	507	B	2	751385
Octubre	505	M	3	751412
Octubre	504	M	3	751313
Octubre	503	M	3	750852
Octubre	502		2	751126
Octubre	410	M	2	751658
Octubre	354		3	751969
Octubre	352	M	2	751723
Octubre	350	M	2	750814
Octubre	349	M	2	750973
Octubre	342	B	1	748922
Octubre	337		2	751264
Octubre	336		2	751813
Octubre	565	M	2	750535
Octubre	333	B	2	751434
Octubre	332		2	751895
Octubre	331		3	751713
Octubre	327		4	750834
Octubre	324	B	1	748136
Octubre	315		2	751345
Octubre	314	M	2	750130
Octubre	304	M	2	750178
Octubre	301		3	751775
Octubre	245		2	752005
Octubre	242	M	2	750742
Octubre	239	M	2	749414
Octubre	237		2	751778
Octubre	233		3	751769
Octubre	231	M	1	750566
Octubre	228		3	751598
Octubre	225		1	751944
Octubre	221	M	2	751702
Octubre	220		2	751493
Octubre	218		2	751683
Octubre	217		2	751819
Octubre	211	A	3	744941
Octubre	205	A	3	718885
Octubre	204	B	2	751831
Octubre	203		2	751871
Octubre	202		2	751926
Octubre	183	A	3	751835
Octubre	182	A	3	751179
Octubre	180	A	4	751359
Octubre	162	M/A	4	750781
Octubre	161	M	2	751721
Octubre	160	A	3	747600
Octubre	141		2	751894
Octubre	140	M	2	751652
Octubre	133	M	2	751566
Octubre	113	B	2	751649
Octubre	112	B	2	751449
Octubre	110	M	2	751554
Octubre	106	B	2	750887
Octubre	102	M	2	751902
Octubre	572	A	4	752056
Octubre	103		2	752012
Octubre	606		2	751867
Octubre	222		2	751945
Octubre	330		1	751999
Octubre	339		2	751997
Octubre	603		2	752052
Octubre	213		2	752046
Octubre	627		2	752025
Octubre	562	A	6	752018
Octubre	506		2	751985
Octubre	532		2	751843
Octubre	247		2	751777
Octubre	139		1	752045
Octubre	230		2	751933
Octubre	RN	A	4	733059
Octubre	RN	B	1	746165
Octubre	RN	B	1	746453
Octubre	RN	B	1	747134
Octubre	RN	B	1	750708
Octubre	RN	B	1	750709
Octubre	RN	B	1	750710
Octubre	RN	B	1	750356
Octubre	RN	M	4	751132
Octubre	RN		2	751612
Octubre	634		2	751859
Octubre	632		2	751185
Octubre	630		2	751931
Octubre	629		2	751732
Octubre	627		2	752025
Octubre	615		2	751947
Octubre	614		2	751894
Octubre	612		2	751987
Octubre	610		2	752153
Octubre	606		2	751867
Octubre	604	M	2	751666
Octubre	603		2	752052
Octubre	601		2	751656
Octubre	590	B	2	751418
Octubre	589	B	2	751540
Octubre	588	B	2	751480
Octubre	586		3	751944
Octubre	585	B	3	751885
Octubre	583	A	4	751416
Octubre	582	M	3	751194
Octubre	572	A	2	751716
Octubre	570	A	4	751740
Octubre	569	M	3	750808
Octubre	568	A	4	751310
Octubre	567	A	6	747545
Octubre	566	M	2	749941
Octubre	565	M	2	750535
Octubre	564	A	4	751441
Octubre	563	A	6	751639
Octubre	562	A	6	752018
Octubre	561	A	6	751378
Octubre	552	A	4	668785
Octubre	551	M	4	749754
Octubre	550	M	3	751688
Octubre	549	M	2	751762
Octubre	548	M	3	751785
Octubre	547	M	3	751719
Octubre	546	M	3	751301
Octubre	545	A	2	751462
Octubre	544	M	3	750965
Octubre	543	A	4	751574
Octubre	542	M	3	751492
Octubre	541	A	4	752056
Octubre	532		2	751843
Octubre	530	B	3	746074
Octubre	529	M	2	750844
Octubre	528	M	4	750069
Octubre	527	M	3	751130
Octubre	526	A	4	749596
Octubre	525	M	6	737804
Octubre	524		4	751182
Octubre	523		2	751585
Octubre	522	M	3	750522
Octubre	521	M	8	743575
Octubre	520		3	751776
Octubre	519		2	751366
Octubre	518	M	10	745486
Octubre	516		3	751783
Octubre	515		2	751772
Octubre	513	M	3	751061
Octubre	512	M	3	751177
Octubre	511	M	3	751360
Octubre	509	B	3	751175
Octubre	508	A	3	749761
Octubre	507	B	2	751385
Octubre	506		2	751985
Octubre	505	M	3	751412
Octubre	504	M	3	751313
Octubre	503	M	3	750852
Octubre	502		2	751126
Octubre	354		3	751969
Octubre	352		2	752082
Octubre	350	M	2	750814
Octubre	349	M	2	750973
Octubre	342	B	2	748922
Octubre	339		2	751997
Octubre	337		2	751264
Octubre	336		2	751813
Octubre	333	B	2	751434
Octubre	332		2	751895
Octubre	331		3	751713
Octubre	329		2	752051
Octubre	327		4	750834
Octubre	324	B	1	748136
Octubre	314	M	2	750130
Octubre	308		2	752050
Octubre	304	M	2	750178
Octubre	301		3	751775
Octubre	247		2	751777
Octubre	242	M	2	750742
Octubre	239	M	2	749414
Octubre	230		2	751933
Octubre	228		3	751598
Octubre	226	M	2	751815
Octubre	222		2	751945
Octubre	220		2	751493
Octubre	213		2	752046
Octubre	211	A	3	744941
Octubre	205	A	3	718885
Octubre	204		3	752118
Octubre	202		2	751926
Octubre	183	A	4	751835
Octubre	182	A	4	751179
Octubre	180	A	4	751359
Octubre	162	M/A	4	750781
Octubre	160	A	3	747600
Octubre	142		2	752131
Octubre	139		1	752045
Octubre	133	M	2	751566
Octubre	110	M	2	751554
Octubre	106	B	2	750887
Octubre	104		1	751978
Octubre	RN	A	4	733059
Octubre	RN	B	1	746165
Octubre	RN	B	1	746453
Octubre	RN	B	1	747134
Octubre	RN	B	1	750708
Octubre	RN	B	1	750709
Octubre	RN	B	1	750710
Octubre	RN	B	1	750356
Octubre	RN	M	4	751132
Octubre	RN		2	751612
Octubre	634	A	2	751859
Octubre	632		2	751185
Octubre	631		1	752294
Octubre	630	M	2	752227
Octubre	629		2	751732
Octubre	628		2	752297
Octubre	626		3	752127
Octubre	624	M	2	751301
Octubre	623	M	3	750522
Octubre	618	B	2	752209
Octubre	615	M	2	751947
Octubre	614	A	2	751894
Octubre	610	M	2	751785
Octubre	607		2	752324
Octubre	606	A	2	751867
Octubre	604	M	1	751666
Octubre	591		2	751944
Octubre	585	B	3	751885
Octubre	583	A	4	751416
Octubre	582	M	2	751194
Octubre	581		2	752288
Octubre	572	A	4	752190
Octubre	570	A	6	751740
Octubre	567	A	6	747545
Octubre	566	M	2	749941
Octubre	565	A	4	752270
Octubre	564	M	2	752203
Octubre	563	A	6	751639
Octubre	562	A	6	752018
Octubre	561	A	6	751378
Octubre	552	A	4	668785
Octubre	550	M	3	751688
Octubre	549	A	2	752099
Octubre	546	M	4	751441
Octubre	545	A	2	751462
Octubre	544	M	3	750965
Octubre	543	A	4	751574
Octubre	541	A	4	752311
Octubre	531	M	2	750535
Octubre	530	B	3	746074
Octubre	529	M	2	750844
Octubre	528	M	4	750069
Octubre	527	M	3	751130
Octubre	526	A	4	749596
Octubre	525	M	6	737804
Octubre	521	M	11	743575
Octubre	520		3	751776
Octubre	519	M	2	751366
Octubre	518	M	10	745486
Octubre	516	B	3	751783
Octubre	515		2	751772
Octubre	512	M	3	750808
Octubre	511	M	3	751360
Octubre	509	M	3	751175
Octubre	508	A	3	749761
Octubre	505	M	2	751412
Octubre	504	M	3	751313
Octubre	502		4	752124
Octubre	350	M	2	750814
Octubre	348		2	752196
Octubre	347	B	2	752121
Octubre	346		2	752057
Octubre	586		1	752307
Octubre	336		2	751813
Octubre	331		3	751713
Octubre	324	B	1	748136
Octubre	316		2	751986
Octubre	314	M	2	750130
Octubre	305		2	752165
Octubre	304	M	2	750178
Octubre	247		2	751777
Octubre	242	M	2	750742
Octubre	241	M	3	751719
Octubre	239	M	2	749414
Octubre	232	M	2	752082
Octubre	228	M	2	751598
Octubre	225		2	752015
Octubre	224	M	6	749754
Octubre	222		2	751945
Octubre	218	M	2	751492
Octubre	216		2	752047
Octubre	211	A	3	744941
Octubre	208		2	752189
Octubre	205	A	3	718885
Octubre	204		3	752118
Octubre	203	M	2	751585
Octubre	183	A	4	751835
Octubre	182	A	3	751179
Octubre	163	A	4	751359
Octubre	162	M/A	4	750781
Octubre	142	M	2	752131
Octubre	132	M	2	752184
Octubre	106	B	2	752062
Octubre	569	A	3	752251
Octubre	571	A	3	752316
Octubre	542		2	752283
Octubre	548		2	752274
Octubre	551		2	752280
Octubre	507		3	752266
Octubre	514		2	752064
Octubre	517		2	751716
Octubre	523		2	752277
Octubre	611		2	752265
Octubre	RN		1	752137
Octubre	RN		1	752023
Octubre	RN		1	751958
Octubre	RN		1	751955
Octubre	608		2	751942
Octubre	134		3	752405
Octubre	352		2	752413
Octubre	RN	A	4	733059
Octubre	RN	B	1	746165
Octubre	RN	B	1	746453
Octubre	RN	B	1	747134
Octubre	RN	B	1	750708
Octubre	RN	B	1	750709
Octubre	RN	B	1	750710
Octubre	RN	B	1	750356
Octubre	RN	A	4	751132
Octubre	RN	B	1	752137
Octubre	RN	B	1	751958
Octubre	RN	B	1	751955
Octubre	634	A	2	751859
Octubre	630	M	2	752227
Octubre	629		2	751732
Octubre	628		2	752297
Octubre	626		2	752438
Octubre	625		2	752363
Octubre	623	M	2	750522
Octubre	619		2	752336
Octubre	617		2	752362
Octubre	615	M	2	751947
Octubre	614	A	2	751894
Octubre	612	M	2	752319
Octubre	611	B	4	752265
Octubre	610	M	4	751441
Octubre	608		2	751942
Octubre	607	B	2	752324
Octubre	606	A	2	751867
Octubre	604	M	1	751666
Octubre	601		2	752322
Octubre	591	B	2	751944
Octubre	589	B	2	752338
Octubre	588	B	2	752239
Octubre	587	M	2	751194
Octubre	586	M	3	752307
Octubre	585	B	3	751885
Octubre	583	A	4	751416
Octubre	582		3	752294
Octubre	590	B	2	752288
Octubre	572	A	4	752190
Octubre	571	A	3	752316
Octubre	570	M	5	751740
Octubre	569	A	3	752251
Octubre	567	A	6	747545
Octubre	566	M	2	749941
Octubre	565	A	4	752270
Octubre	564	M	2	752203
Octubre	563	A	6	751639
Octubre	562	A	2	752018
Octubre	561	M	5	751378
Octubre	552	A	4	668785
Octubre	551		2	752280
Octubre	550	M	3	751688
Octubre	549	A	2	752099
Octubre	548		2	752274
Octubre	545	A	2	751462
Octubre	544	M	3	750965
Octubre	543	A	4	751574
Octubre	542	A	2	752283
Octubre	541	A	4	752311
Octubre	531	M	3	750535
Octubre	530	B	3	746074
Octubre	529	M	2	750844
Octubre	528	M	4	750069
Octubre	527	M	3	751130
Octubre	526	A	4	749596
Octubre	525	M	6	737804
Octubre	521	M	11	743575
Octubre	520		2	751776
Octubre	519	M	2	751366
Octubre	518	M	10	745486
Octubre	516	B	2	751783
Octubre	515		2	751772
Octubre	514		2	752064
Octubre	512	M	3	750808
Octubre	511	M	3	751360
Octubre	509	M	3	751175
Octubre	508	A	3	749761
Octubre	507		3	752266
Octubre	505	M	2	751412
Octubre	504	M	3	751313
Octubre	502		5	752124
Octubre	352		2	752413
Octubre	350	M	2	750814
Octubre	348		2	752196
Octubre	338	B	2	752374
Octubre	336		2	751813
Octubre	331		3	751713
Octubre	324	B	1	748136
Octubre	316		2	751986
Octubre	314	M	2	750130
Octubre	307		2	751716
Octubre	305		2	752165
Octubre	315	M	2	750178
Octubre	247	M	2	751777
Octubre	243		2	752365
Octubre	242	M	2	750742
Octubre	241	M	3	751719
Octubre	239	M	2	749414
Octubre	228	M	2	751598
Octubre	225		2	752015
Octubre	224	M	6	749754
Octubre	218	M	2	751492
Octubre	211	A	3	744941
Octubre	208		2	752189
Octubre	205	A	3	718885
Octubre	203	M	2	751585
Octubre	182	A	3	751179
Octubre	163	A	4	751359
Octubre	162	M/A	4	750781
Octubre	138		2	752388
Octubre	134		3	752405
Octubre	132	M	2	752184
Octubre	206		3	752448
Octubre	115		1	752406
Octubre	219		2	752441
Octubre	564	M	2	752503
Octubre	568		2	752435
Octubre	510		2	752334
Octubre	524		3	752263
Octubre	506		2	752323
Octubre	522		2	752329
Octubre	523		2	752281
Octubre	209	M	3	752432
Octubre	627		2	752446
Octubre	RN	B	1	751612
Octubre	624		2	752496
Octubre	3		2	752558
Octubre	621		2	752473
Octubre	633		2	751446
Octubre	184		3	752511
Octubre	584		2	752282
Octubre	210		2	752462
Octubre	106		2	752542
Octubre	618		2	752439
Octubre	RN	A	4	733059
Octubre	RN	B	1	746165
Octubre	RN	B	1	746453
Octubre	RN	B	1	747134
Octubre	RN	B	1	750708
Octubre	RN	B	1	750709
Octubre	RN	B	1	750710
Octubre	RN	B	1	750356
Octubre	RN	A	4	751132
Octubre	RN	B	1	751958
Octubre	RN	B	1	751955
Octubre	RN	B	1	751612
Octubre	633	M	2	751446
Octubre	632	A	2	752487
Octubre	628		2	752297
Octubre	627	A	2	752446
Octubre	626		2	752438
Octubre	621		2	752473
Octubre	619	M	2	752336
Octubre	618	A	2	752439
Octubre	617		2	752362
Octubre	611	B	5	752265
Octubre	610	M	4	751441
Octubre	609	M	2	752496
Octubre	608		2	751942
Octubre	606	B	3	751885
Octubre	591	B	2	751944
Octubre	590	B	2	752288
Octubre	589	B	2	752338
Octubre	588	B	2	752239
Octubre	587	M	2	751194
Octubre	586	M	3	752307
Octubre	584		2	752282
Octubre	583	A	4	751416
Octubre	582		3	752294
Octubre	572	A	4	752190
Octubre	571	A	3	752316
Octubre	570	M	5	751740
Octubre	568	B	2	752435
Octubre	567	A	6	747545
Octubre	566	M	2	749941
Octubre	565	M	3	752270
Octubre	564	A	2	752503
Octubre	563	A	6	751639
Octubre	562	A	2	752018
Octubre	505	M	5	751378
Octubre	552	A	4	668785
Octubre	550	M	2	751688
Octubre	548	B	2	752274
Octubre	545	A	2	751462
Octubre	544	M	3	750965
Octubre	543	M	3	751574
Octubre	542	A	2	752283
Octubre	541	M	3	752311
Octubre	531	M	3	750535
Octubre	530	B	3	746074
Octubre	204	M	3	750844
Octubre	528	M	4	750069
Octubre	527	M	3	751130
Octubre	526	A	4	749596
Octubre	525	M	6	737804
Octubre	524		3	752263
Octubre	523		2	752281
Octubre	522		2	752329
Octubre	521	M	11	743575
Octubre	520		2	751776
Octubre	518	M	10	745486
Octubre	516	M	3	751783
Octubre	515	A	4	751772
Octubre	514	A	3	752251
Octubre	512	M	3	750808
Octubre	511	M	2	751360
Octubre	509	M	3	751175
Octubre	508	A	3	749761
Octubre	507	M	3	752266
Octubre	506	M	2	752323
Octubre	504	M	3	751313
Octubre	502	A	4	752124
Octubre	549	M	3	752413
Octubre	350	M	2	750814
Octubre	348		2	752196
Octubre	336		2	751813
Octubre	324	B	1	748136
Octubre	316		2	751986
Octubre	315	M	2	750178
Octubre	314	M	2	750130
Octubre	307		2	751716
Octubre	305		2	752165
Octubre	247	M	1	751777
Octubre	242	M	1	750742
Octubre	241	M	3	751719
Octubre	239	M	2	749414
Octubre	238	M	3	752559
Octubre	231		2	752491
Octubre	228	M	2	751598
Octubre	225		2	752015
Octubre	224	M	6	749754
Octubre	219		2	752441
Octubre	218	M	2	751492
Octubre	215	A	2	752099
Octubre	211	A	3	744941
Octubre	210		2	752462
Octubre	209	M	3	752432
Octubre	208		2	752189
Octubre	206		3	752448
Octubre	205	A	3	718885
Octubre	184	A	4	752511
Octubre	182	A	3	751179
Octubre	163	A	2	751359
Octubre	162	M/A	4	750781
Octubre	141		2	752340
Octubre	623		2	752515
Octubre	134	M	2	752405
Octubre	132	M	2	752184
Octubre	115	M	1	752406
Octubre	106	M	2	752542
Octubre	616	B	2	752558
Octubre	629		2	752538
Octubre	338		2	752583
Octubre	569	A	4	752601
Octubre	561	A	4	752550
Octubre	615		2	752629
Octubre	519	M	2	752495
Octubre	513	A	4	752492
Octubre	546		2	752470
Octubre	547	B	2	752589
Octubre	229	M	2	752627
Octubre	349		2	752481
Octubre	625		2	752590
Octubre	139	M	2	752571
Octubre	607		2	752631
Octubre	629		2	752699
Octubre	RN		1	752489
Octubre	RN		1	752531
Octubre	585		3	752621
Octubre	606		2	752720
Octubre	354		2	752358
Octubre	333		1	752656
Octubre	231		3	752697
Octubre	RN	A	4	733059
Octubre	RN	B	1	746165
Octubre	RN	B	1	746453
Octubre	RN	B	1	750708
Octubre	RN	B	1	750709
Octubre	RN	B	2	750710
Octubre	RN	B	1	750356
Octubre	RN	A	4	751132
Octubre	RN	B	1	751958
Octubre	RN	B	1	751955
Octubre	RN	B	1	751612
Octubre	RN	B	1	752489
Octubre	RN	M	2	752531
Octubre	633	M	2	751446
Octubre	632	A	2	752487
Octubre	630		2	752718
Octubre	629	B	2	752699
Octubre	628		2	752297
Octubre	627	A	2	752446
Octubre	626		6	752438
Octubre	625		2	752590
Octubre	623		2	752515
Octubre	617		2	752362
Octubre	616	B	2	752558
Octubre	615	M	2	752629
Octubre	613		2	752625
Octubre	612		2	752628
Octubre	611	B	5	752265
Octubre	607		2	752631
Octubre	606		2	752720
Octubre	590	B	2	752288
Octubre	589	B	2	752338
Octubre	588	B	2	752239
Octubre	587	M	2	751194
Octubre	586	M	3	752307
Octubre	585	A	3	752621
Octubre	584		2	752282
Octubre	583	A	4	751416
Octubre	582		3	752294
Octubre	572	M	3	752190
Octubre	571	A	3	752316
Octubre	570	M	5	751740
Octubre	569	A	4	752601
Octubre	568	B	2	752435
Octubre	567	A	6	747545
Octubre	566	M	2	749941
Octubre	565	M	2	752270
Octubre	564	A	2	752503
Octubre	563	A	6	751639
Octubre	562	A	3	752018
Octubre	561	A	4	752550
Octubre	552	A	4	668785
Octubre	550	M	2	751688
Octubre	549	M	3	752413
Octubre	548	B	2	752274
Octubre	546	B	1	752470
Octubre	222	A	2	751462
Octubre	544	M	3	750965
Octubre	543	M	3	751574
Octubre	542	A	2	752283
Octubre	541	M	3	752311
Octubre	531	M	3	750535
Octubre	530	B	3	746074
Octubre	528	M	4	750069
Octubre	527	M	3	751130
Octubre	526	A	4	749596
Octubre	525	M	6	737804
Octubre	524		3	752263
Octubre	523		2	752281
Octubre	521	M	11	743575
Octubre	520		2	751776
Octubre	519	M	2	752495
Octubre	518	M	10	745486
Octubre	516	M	3	751783
Octubre	515	A	4	751772
Octubre	514	A	3	752251
Octubre	513	A	4	752492
Octubre	512	M	3	750808
Octubre	511	B	2	751360
Octubre	509	B	2	751175
Octubre	508	A	3	749761
Octubre	507	M	3	752266
Octubre	506	B	2	752323
Octubre	505	M	5	751378
Octubre	340	M	3	751313
Octubre	502	A	4	752124
Octubre	354		2	752358
Octubre	350	M	2	750814
Octubre	349		2	752481
Octubre	348		2	752196
Octubre	345	B	2	752695
Octubre	338		2	752583
Octubre	504		3	752656
Octubre	320	B	1	748136
Octubre	315	M	2	750178
Octubre	314	M	2	750130
Octubre	307		2	751716
Octubre	305	M	2	752165
Octubre	247	M	1	751777
Octubre	242	M	1	750742
Octubre	241	M	3	751719
Octubre	239	M	2	749414
Octubre	238	M	3	752559
Octubre	234	M	2	752686
Octubre	231	M	3	752697
Octubre	229	M	2	752627
Octubre	224	M	6	749754
Octubre	219		2	752441
Octubre	218	M	2	751492
Octubre	215	A	2	752099
Octubre	211	A	3	744941
Octubre	210		2	752462
Octubre	209	M	3	752432
Octubre	206		3	752448
Octubre	205	A	3	718885
Octubre	204	M	2	750844
Octubre	183	A	4	751179
Octubre	103	A	2	751359
Octubre	162	M/A	4	750781
Octubre	160	A	4	752511
Octubre	139	M	2	752571
Octubre	134	M	2	752405
Octubre	132	M	2	752184
Octubre	115	M	2	752406
Octubre	106	M	2	752542
Octubre	112	M	3	752762
Octubre	551		2	752280
Octubre	142	M	2	752735
Octubre	545		2	752800
Octubre	332		2	752698
Octubre	517		2	752445
Octubre	547	B	2	752763
Octubre	624		1	752533
Octubre	303		1	751569
Octubre	510		2	752334
Octubre	608		2	752740
Octubre	336		2	752752
Octubre	110		2	752784
Octubre		A	3
Octubre	201		2	752689
Octubre	589		2	752630
Octubre	616		2	752819
Octubre	306		1	752890
Octubre	619		2	752771
Octubre	RN	A	4	733059
Octubre	RN	B	1	746165
Octubre	RN	B	1	746453
Octubre	RN	B	1	750708
Octubre	RN	B	1	750709
Octubre	RN	B	2	750710
Octubre	RN	B	1	750356
Octubre	RN	A	4	751132
Octubre	RN	B	1	751958
Octubre	RN	B	1	751955
Octubre	RN	B	1	752489
Octubre	RN	M	2	752531
Octubre	633	M	2	751446
Octubre	632	A	2	752487
Octubre	631	M	2	752790
Octubre	630	M	2	752718
Octubre	628		2	752297
Octubre	627	A	2	752446
Octubre	626		6	752438
Octubre	619	M	2	752771
Octubre	616		3	752819
Octubre	615	M	2	752629
Octubre	613	A	2	752625
Octubre	611	B	5	752265
Octubre	609		2	752770
Octubre	608	M	2	752740
Octubre	607	A	2	752631
Octubre	606	B	2	752720
Octubre	589		2	752630
Octubre	588	M	3	751416
Octubre	586	M	3	752307
Octubre	585	M	3	752621
Octubre	583	A	4	752656
Octubre	590	M	3	752294
Octubre	572	M	3	752190
Octubre	571	A	3	752316
Octubre	570	M	4	751740
Octubre	569	M	3	752601
Octubre	568	B	2	752435
Octubre	567	A	6	747545
Octubre	564	M	2	752503
Octubre	563	A	6	751639
Octubre	562	A	3	752018
Octubre	561	M	3	752550
Octubre	552	A	4	668785
Octubre	551		2	752280
Octubre	550	M	2	751688
Octubre	549	M	3	752413
Octubre	548	B	2	752274
Octubre	547	B	2	752763
Octubre	546	B	1	752470
Octubre	545		2	752800
Octubre	544	M	3	750965
Octubre	543	M	3	751574
Octubre	542	A	4	752854
Octubre	541	M	3	752311
Octubre	531	M	3	750535
Octubre	530	B	3	746074
Octubre	528	M	4	750069
Octubre	527	M	3	751130
Octubre	526	A	4	749596
Octubre	525	M	6	737804
Octubre	524		2	752263
Octubre	523	B	2	752281
Octubre	521	A	10	743575
Octubre	519	M	2	752495
Octubre	518	M	10	745486
Octubre	517		2	752445
Octubre	515	M	2	749941
Octubre	514	A	3	752251
Octubre	513	M	3	752492
Octubre	512	M	3	750808
Octubre	511	M	2	751360
Octubre	510	B	2	752334
Octubre	509	B	2	751175
Octubre	508	A	2	749761
Octubre	507	M	3	752266
Octubre	506	B	2	752323
Octubre	505	M	4	751378
Octubre	502	A	4	752124
Octubre	354		2	752358
Octubre	350	M	2	750814
Octubre	349		2	752481
Octubre	348		2	752196
Octubre	342		2	752824
Octubre	340	M	3	751313
Octubre	336		2	752752
Octubre	332	M	2	752698
Octubre	320	B	1	748136
Octubre	315	M	2	750178
Octubre	314	M	2	750130
Octubre	305	M	2	752165
Octubre	303		1	751569
Octubre	239	M	2	749414
Octubre	238	M	3	752559
Octubre	234	M	2	752686
Octubre	231	M	3	752697
Octubre	229	M	2	752627
Octubre	215	M	2	752099
Octubre	211	A	3	744941
Octubre	210		2	752462
Octubre	209	M	3	752432
Octubre	205	A	3	718885
Octubre	204	M	2	750844
Octubre	201	B	2	752689
Octubre	183	A	4	751179
Octubre	162	M/A	4	750781
Octubre	160	A	4	752511
Octubre	142	M	2	752735
Octubre	139	M	2	752571
Octubre	138		2	752864
Octubre	132	M	2	752184
Octubre	181	M	2	752406
Octubre	112	M	3	752762
Octubre	110		2	752784
Octubre	106	M	2	752542
Octubre	103	A	2	751359
Octubre	326		2	752562
Octubre	134		1	752847
Octubre	565		2	752859
Octubre	516	M	2	752789
Octubre	566	A	4	752943
Octubre	520		3	752802
Octubre	136		2	752783
Octubre	602	M	1	752798
Octubre	634		2	752865
Octubre	623		2	752874
Octubre	113		2	752709
Octubre	621		1	752828
Octubre	333		2	752934
Octubre	185		2	752928
Octubre	104		2	752920
Octubre	233		2	752958
Octubre	614		3	752993
Octubre	301		2	753030
Octubre	601		2	753015
Octubre	RN	A	4	733059
Octubre	RN	B	1	746165
Octubre	RN	B	1	746453
Octubre	RN	B	1	750708
Octubre	RN	B	1	750709
Octubre	RN	B	3	750710
Octubre	RN	B	1	750356
Octubre	RN	A	4	751132
Octubre	RN	B	1	751958
Octubre	RN	B	1	751955
Octubre	RN	B	1	752489
Octubre	RN	M	2	752531
Octubre	634		2	752865
Octubre	633	M	2	751446
Octubre	632	A	2	752487
Octubre	631	M	2	752790
Octubre	626		6	752438
Octubre	623		2	752874
Octubre	621		1	752828
Octubre	619	M	2	752771
Octubre	615	M	2	752629
Octubre	614		3	752993
Octubre	613	A	2	752625
Octubre	611	B	5	752265
Octubre	609		2	752770
Octubre	607	A	2	752631
Octubre	601		2	753015
Octubre	590	M	3	752294
Octubre	588	M	3	751416
Octubre	586	M	3	752307
Octubre	585	M	3	752621
Octubre	584	A	4	752656
Octubre	582		3	752819
Octubre	571	A	3	752316
Octubre	570	M	4	751740
Octubre	569	M	3	752601
Octubre	567	A	6	747545
Octubre	566	A	4	752943
Octubre	564	M	2	752503
Octubre	563	A	6	751639
Octubre	562	A	3	752018
Octubre	552	A	4	668785
Octubre	549	M	3	752413
Octubre	548	B	2	752274
Octubre	547	B	2	752763
Octubre	546	M	3	752190
Octubre	544	M	3	750965
Octubre	543	M	3	751574
Octubre	542	A	4	752854
Octubre	541	M	3	752311
Octubre	531	M	3	750535
Octubre	530	B	3	746074
Octubre	528	M	4	750069
Octubre	526	A	4	749596
Octubre	525	M	6	737804
Octubre	523	B	2	752281
Octubre	521	A	10	743575
Octubre	520		3	752802
Octubre	518	M	10	745486
Octubre	517	M	3	752550
Octubre	516	M	2	752789
Octubre	515	M	2	749941
Octubre	514	A	3	752251
Octubre	513	M	3	752492
Octubre	512	M	3	750808
Octubre	511	M	2	751360
Octubre	509	B	2	751175
Octubre	508	A	2	749761
Octubre	507	M	3	752266
Octubre	506	B	2	752323
Octubre	505	M	4	751378
Octubre	503		2	752859
Octubre	502	A	4	752124
Octubre	350	M	2	750814
Octubre	348		2	752196
Octubre	340	M	3	751313
Octubre	336		2	752752
Octubre	333		2	752934
Octubre	332	M	2	752698
Octubre	326		2	752562
Octubre	320	B	1	748136
Octubre	315	M	2	750178
Octubre	305	M	2	752165
Octubre	301		2	753030
Octubre	239	M	2	749414
Octubre	238	M	3	752559
Octubre	237		2	752937
Octubre	233		2	752958
Octubre	211	A	3	744941
Octubre	205	A	3	718885
Octubre	204	M	2	750844
Octubre	185		3	752928
Octubre	183	A	4	751179
Octubre	181	M	2	752406
Octubre	162	M/A	4	750781
Octubre	142	M	2	752735
Octubre	138		2	752864
Octubre	132	A	4	752511
Octubre	113		2	752709
Octubre	112	M	3	752762
Octubre	106	M	2	752542
Octubre	104		2	752920
Octubre	103	A	4	751359
Octubre	RN	A	4	733059
Octubre	RN	B	1	746165
Octubre	RN	B	1	750708
Octubre	RN	B	1	750709
Octubre	RN	B	3	750710
Octubre	RN	A	4	751132
Octubre	RN	B	1	751958
Octubre	RN	B	1	751955
Octubre	RN	B	2	752489
Octubre	RN	M	2	752531
Octubre	629	M	2	753092
Octubre	619	M	2	752771
Octubre	617	M	3	751416
Octubre	604		3	753104
Octubre	603	M	3	751378
Octubre	590		3	753093
Octubre	589		3	752819
Octubre	586		2	753115
Octubre	584	A	3	752656
Octubre	570	M	3	753172
Octubre	567	A	6	747545
Octubre	565	M	2	753214
Octubre	563	A	6	751639
Octubre	562	A	3	752018
Octubre	552	A	4	668785
Octubre	549	M	3	752413
Octubre	548	B	2	753103
Octubre	547	B	2	752763
Octubre	546	M	3	752190
Octubre	545	M	2	753086
Octubre	544	M	3	750965
Octubre	541		2	753167
Octubre	530	B	3	746074
Octubre	528	M	3	752621
Octubre	525	M	6	737804
Octubre	524	M	2	751740
Octubre	523	B	2	752281
Octubre	522	A	4	752265
Octubre	521	M/A	10	743575
Octubre	518	M	10	745486
Octubre	517	B	2	752550
Octubre	515	B	2	749941
Octubre	512	M	3	750808
Octubre	509	B	3	753148
Octubre	511	A	2	749761
Octubre	503		2	752859
Octubre	351	A	4	752124
Octubre	350	M	1	750814
Octubre	333	B	3	751574
Octubre	320	B	1	748136
Octubre	315	M	2	750178
Octubre	314		2	750130
Octubre	312	M	3	753175
Octubre	308	M	2	752564
Octubre	304		2	752296
Octubre	244	M	2	752789
Octubre	239	M	2	749414
Octubre	238	M	3	752559
Octubre	223	M	3	750069
Octubre	222	M	3	752266
Octubre	212		3	752909
Octubre	211	A	3	744941
Octubre	205	A	3	718885
Octubre	204	M	2	750844
Octubre	183	A	4	751179
Octubre	162	M/A	4	750781
Octubre	160	M	2	753185
Octubre	140	M	2	753205
Octubre	116	M	2	753140
Octubre	113	M	2	752709
Octubre	112	M	3	752762
Octubre	107	M	3	752928
Octubre	103	A	4	751359
Octubre	505		2	753292
Octubre	513		2	753278
Octubre	516		2	753200
Octubre	542		2	753254
Octubre	185		4	753165
Octubre	561		2	753279
Octubre	543	M	2	753291
Octubre	550		2	753217
Octubre	506		2	753236
Octubre	569	M	2	753290
Octubre	519		2	753106
Octubre	619		2	753305
Octubre	634		2	753298
Octubre	RN		1	753225
Octubre	201		1	753142
Octubre	220		3	753355
Octubre	228		2	753408
Octubre	224		3	753265
Octubre	RN	A	4	733059
Octubre	RN	B	1	746165
Octubre	RN	B	1	750708
Octubre	RN	B	1	750709
Octubre	RN	B	3	750710
Octubre	RN	A	4	751132
Octubre	RN	B	2	752489
Octubre	RN	M	2	752531
Octubre	RN	A	3	753225
Octubre	634	M	2	753298
Octubre	630	M	2	753297
Octubre	625		2	753359
Octubre	624		2	753337
Octubre	621	B	2	753273
Octubre	620	M	3	752413
Octubre	610	M	2	753305
Octubre	618	M	2	753318
Octubre	617	M	3	751416
Octubre	609	M	2	753257
Octubre	605	A	2	753304
Octubre	604		3	753104
Octubre	590		3	753093
Octubre	589		3	752819
Octubre	586		2	753115
Octubre	584	M	3	752656
Octubre	569	M	2	753290
Octubre	567	A	6	747545
Octubre	502	M	2	753214
Octubre	563	A	6	751639
Octubre	562	A	3	752018
Octubre	561		2	753279
Octubre	552	A	4	668785
Octubre	551	M	3	753172
Octubre	547	B	2	752763
Octubre	545	M	2	753086
Octubre	544	M	3	750965
Octubre	543	M	2	753291
Octubre	542		2	753254
Octubre	541		2	753167
Octubre	570	A	4	746074
Octubre	528	M	3	752621
Octubre	525	M	6	737804
Octubre	524	M	2	751740
Octubre	523	B	2	752281
Octubre	522	A	4	752265
Octubre	521	M/A	10	743575
Octubre	519		2	753106
Octubre	518	M	10	745486
Octubre	517	B	2	752550
Octubre	515	B	2	749941
Octubre	513		2	753278
Octubre	511	A	2	749761
Octubre	509	B	3	753148
Octubre	506		2	753236
Octubre	505		2	753292
Octubre	503		2	752859
Octubre	351	A	4	752124
Octubre	350	M	1	750814
Octubre	320	B	1	748136
Octubre	315	B	2	750178
Octubre	312	M	3	753175
Octubre	308	M	2	752564
Octubre	302		2	752296
Octubre	245	A	2	753259
Octubre	244	M	2	752789
Octubre	239	M	2	749414
Octubre	238	M	3	752559
Octubre	228		2	753408
Octubre	224	M	2	753265
Octubre	223	M	3	750069
Octubre	220	M	2	753355
Octubre	212		3	752909
Octubre	211	A	3	744941
Octubre	205	A	3	718885
Octubre	204	A	2	750844
Octubre	201		2	753142
Octubre	185		4	753165
Octubre	183	A	4	751179
Octubre	162	M/A	4	750781
Octubre	134	M	3	753185
Octubre	140	M	2	753205
Octubre	116	B	2	753140
Octubre	113	M	2	752709
Octubre	112	M	3	752762
Octubre	107	M	3	752928
Octubre	103	A	4	751359
Octubre	550		3	753442
Octubre	141	M	3	753458
Octubre	227		3	753402
Octubre	564	A	4	753425
Octubre	225		2	753264
Octubre	324		1	753339
Octubre	611		2	753395
Octubre	616		2	753388
Octubre	202		1	753347
Octubre	619		2	753456
Octubre	349	M	3	753487
Octubre	568		2	753353
Octubre	333		2	753537
Octubre	583		2	753470
Octubre	588		2	753411
Octubre	629		2	753451
Octubre	566	A	3	753543
Octubre	106		2	753556
Octubre	208		3	753554
Octubre	341		3	753550
Octubre	RN	A	4	733059
Octubre	RN	B	1	746165
Octubre	RN	B	1	750708
Octubre	RN	B	1	750709
Octubre	RN	B	1	750710
Octubre	RN	A	4	751132
Octubre	RN	B	2	752489
Octubre	RN	M	2	752531
Octubre	634	M	2	753298
Octubre	630	M	2	753297
Octubre	629	B	2	753451
Octubre	625	M	2	753359
Octubre	624	M	2	753337
Octubre	620	M	2	752413
Octubre	619		2	753456
Octubre	618	A	2	753318
Octubre	617	M	3	751416
Octubre	616	M	2	753388
Octubre	613		2	753444
Octubre	611		2	753395
Octubre	609	M	2	753257
Octubre	605	A	2	753304
Octubre	604	M	2	753104
Octubre	590		3	753093
Octubre	589		3	752819
Octubre	588		2	753411
Octubre	586		2	753115
Octubre	585	M	3	752621
Octubre	584	M	3	752656
Octubre	583		2	753470
Octubre	571	A	4	753442
Octubre	570	A	4	746074
Octubre	514	B	2	753290
Octubre	523	B	2	753353
Octubre	567	A	4	747545
Octubre	566	A	3	753543
Octubre	565	M	3	753408
Octubre	564	A	4	753425
Octubre	563	M/A	5	751639
Octubre	562	A	3	752018
Octubre	561	M	2	753279
Octubre	552	A	4	668785
Octubre	551	M	3	753172
Octubre	547	B	2	752763
Octubre	545	M	2	753086
Octubre	544	M	3	750965
Octubre	543	M	2	753291
Octubre	542		3	753254
Octubre	525	M	6	737804
Octubre	524	M	1	751740
Octubre	522	A	4	752265
Octubre	521	M/A	10	743575
Octubre	519		2	753106
Octubre	518	M	10	745486
Octubre	517	B	2	752550
Octubre	515	B	2	749941
Octubre	513		2	753278
Octubre	511	A	2	749761
Octubre	509	B	3	753148
Octubre	506	B	2	753236
Octubre	503		2	752859
Octubre	502	M	3	753214
Octubre	351	A	4	752124
Octubre	350	M	1	750814
Octubre	349	M	3	753487
Octubre	333		2	753537
Octubre	324		1	753339
Octubre	320	B	1	748136
Octubre	315	B	2	750178
Octubre	302		2	752296
Octubre	245	A	2	753259
Octubre	239	M	2	749414
Octubre	238	M	3	752559
Octubre	227		3	753402
Octubre	225		2	753264
Octubre	224	M	2	753265
Octubre	223	M	3	750069
Octubre	220	M	2	753355
Octubre	212		3	752909
Octubre	211	A	3	744941
Octubre	208		3	753554
Octubre	205	A	3	718885
Octubre	202		1	753347
Octubre	185	M	4	753165
Octubre	183	A	4	751179
Octubre	162	M/A	4	750781
Octubre	550	M	3	753458
Octubre	140	M	2	753205
Octubre	134	M	3	753185
Octubre	113	M	2	752709
Octubre	106		2	753556
Octubre	103	A	4	751359
Octubre	108		2	753422
Octubre	341		3	753550
Octubre	568	M	3	753569
Octubre	228	M	3	753570
Octubre	527	M	3	753628
Octubre	628	A	2	753342
Octubre	607	M	2	753571
Octubre	572	A	4	753508
Octubre	608		2	753616
Octubre	206		2	753622
Octubre	505		2	753601
Octubre	633		2	753563
Octubre	216		2	753581
Octubre	335		2	753593
Octubre	347		2	752744
Octubre	529		2	753460
Octubre	112		2	753580
Octubre	602		2	757416
Octubre	213		2	753615
Octubre	243		2	753610
Octubre	582		2	753637
Octubre	244		2	753646
Octubre	353		2	753626
Octubre	RN	A	4	733059
Octubre	RN	B	1	746165
Octubre	RN	B	1	750708
Octubre	RN	B	1	750709
Octubre	RN	B	1	750710
Octubre	RN	A	4	751132
Octubre	RN	B	2	752489
Octubre	633		2	753563
Octubre	632	M	2	753681
Octubre	628	A	2	753342
Octubre	626	M	2	753739
Octubre	624	M	2	753337
Octubre	619	A	2	753456
Octubre	617	M	3	751416
Octubre	616	M	2	753388
Octubre	613	A	2	753444
Octubre	611		2	753395
Octubre	609	M	2	753257
Octubre	608	M	2	753616
Octubre	607	M	2	753571
Octubre	605	A	2	753304
Octubre	602	A	2	757416
Octubre	589	B	2	752819
Octubre	588	M	2	753411
Octubre	586	M	2	753115
Octubre	585	M	2	752621
Octubre	584	M	3	752656
Octubre	630	M	2	753470
Octubre	582	M	2	753637
Octubre	561	A	4	753508
Octubre	571	A	4	753442
Octubre	570	A	4	746074
Octubre	569	A	4	753458
Octubre	568	A	3	753569
Octubre	567	A	4	747545
Octubre	565	M	3	753408
Octubre	564	A	4	753425
Octubre	563	A	3	751639
Octubre	562	A	3	752018
Octubre	504	M	2	753279
Octubre	552	A	4	668785
Octubre	551	M	3	753172
Octubre	547	B	2	752763
Octubre	545	M	2	753086
Octubre	544	M	3	750965
Octubre	543	M	2	753291
Octubre	542		3	753254
Octubre	529	M	2	753460
Octubre	527	M	3	753628
Octubre	525	M	6	737804
Octubre	523	B	2	753353
Octubre	522	A	5	752265
Octubre	521	M/A	9	743575
Octubre	519		2	753106
Octubre	518	M	10	745486
Octubre	515	B	2	749941
Octubre	514	B	2	753290
Octubre	513		2	753278
Octubre	511	A	2	749761
Octubre	508	M	3	752559
Octubre	505		2	753601
Octubre	502	M	3	753214
Octubre	353	M	2	753626
Octubre	351	A	4	752124
Octubre	347	M	2	752744
Octubre	341		3	753550
Octubre	335	M	2	753593
Octubre	333	B	2	753537
Octubre	320	B	1	748136
Octubre	315	B	2	750178
Octubre	302		2	752296
Octubre	245	A	2	753259
Octubre	235	M	2	753646
Octubre	238	M	2	753617
Octubre	243		2	753610
Octubre	239	M	2	749414
Octubre	228	M	3	753570
Octubre	227		2	753402
Octubre	223	M	3	750069
Octubre	221		2	753694
Octubre	216		2	753581
Octubre	213		2	753615
Octubre	211	A	3	744941
Octubre	208		3	753554
Octubre	206		2	753622
Octubre	205	A	3	718885
Octubre	185	A	6	753165
Octubre	162	M/A	4	750781
Octubre	140	M	2	753205
Octubre	112		2	753580
Octubre	103	A	4	751359
Octubre	104		3	753732
Octubre	627	M	2	753745
Octubre	164		2	753151
Octubre	RN	B	1	753772
Octubre	242	M	2	753335
Octubre	340	M	2	753665
Octubre	332		2	753727
Octubre	566	A	3	753744
Octubre	548	M	3	753748
Octubre	503		1	753766
Octubre	506		2	753705
Octubre	509		2	753781
Octubre	516		2	753161
Octubre	583	M	2	753774
Octubre	590		1	753661
Octubre	349		2	753764
Octubre	605		2	753863
Octubre	234		3	753795
Octubre	RN	A	4	733059
Octubre	RN	B	1	746165
Octubre	RN	B	1	750708
Octubre	RN	B	1	750709
[truncated: 7,058 more rows]

## Sheet: Ene-Feb-Mar 2013
Mes	HAB	Catg.	AT	CODIGO
Enero	RN	M/B	3	758677
Enero	RN	B	1	758675
Enero	RN	B	1	761847
Enero	RN	B	1	762018
Enero	RN	M	2	762104
Enero	RN		1	762354
Enero	631	A	2	762429
Enero	625		2	762618
Enero	617		1	762510
Enero	616	M	3	762513
Enero	614	A	2	762163
Enero	613		2	761900
Enero	611	M	2	7961950
Enero	605		2	762091
Enero	604		2	762432
Enero	586		2	762270
Enero	585		3	762118
Enero	583		3	762588
Enero	582		3	762593
Enero	572		2	762597
Enero	571		2	762586
Enero	570		5	762580
Enero	569	M	5	761230
Enero	568	M	5	759567
Enero	566		2	762542
Enero	565	M	5	760616
Enero	564		2	762514
Enero	563	A	6	761059
Enero	562	M	3	762364
Enero	552	A	4	668785
Enero	551	M	3	759776
Enero	550	M	3	760705
Enero	549	A	2	756339
Enero	548	M	3	761781
Enero	545	M	3	762332
Enero	541	M	3	760961
Enero	529		2	762570
Enero	526		2	762296
Enero	525	A/M	10	755803
Enero	524		2	762437
Enero	523	M	7	759182
Enero	522	A	2	756612
Enero	521	M	6	760634
Enero	520		3	762509
Enero	519	M	3	762009
Enero	517		2	762565
Enero	516		3	762534
Enero	515		4	761879
Enero	513	A	2	760910
Enero	512	M	6	758502
Enero	511		3	762548
Enero	510		2	762505
Enero	509		2	762441
Enero	507		2	762575
Enero	505		1	762544
Enero	504		2	762442
Enero	503	M	3	761346
Enero	502	B	2	761985
Enero	347	M	2	761070
Enero	346	M	3	759193
Enero	340	M	2	762558
Enero	332	B	2	762347
Enero	321	M	2	755709
Enero	315	B	2	762056
Enero	311	B	2	759224
Enero	306	M	4	746074
Enero	227	B	2	760287
Enero	221	A	3	718885
Enero	220		2	762600
Enero	213	M	2	760179
Enero	211	A	3	744941
Enero	181	A/M	4	733059
Enero	162	M/A	4	750781
Enero	112	A	2	761360
Enero	111	A	4	769357
Enero	RN	M/B	3	758677
Enero	RN	B	1	758675
Enero	RN	B	1	761847
Enero	RN	B	1	762018
Enero	RN	M	2	762104
Enero	RN	B	1	762354
Enero	631	A	2	762429
Enero	629	M	2	762618
Enero	616	M	2	762513
Enero	614	A	2	762163
Enero	613		2	761900
Enero	612		4	761879
Enero	611	M	2	7961950
Enero	609		2	762632
Enero	608	M	2	762638
Enero	604	B	2	762432
Enero	591		3	762118
Enero	590		2	762270
Enero	589		2	762561
Enero	587		2	762573
Enero	583		3	762588
Enero	582		3	762593
Enero	569	A	3	762667
Enero	567	A	3	762636
Enero	563	A	6	761059
Enero	562	M	3	762364
Enero	552	A	4	668785
Enero	551	M	3	759776
Enero	550	M	3	760705
Enero	549	A	2	756339
Enero	545	M	3	760616
Enero	544	M	5	759567
Enero	543	M	4	761230
Enero	541	M	3	760961
Enero	530		2	762666
Enero	529		3	762570
Enero	526		2	762296
Enero	525	A/M	10	755803
Enero	524		2	762437
Enero	523	M	7	759182
Enero	522	A	2	756612
Enero	521	M	6	760634
Enero	520		3	762509
Enero	519	M	3	762009
Enero	518		2	762514
Enero	517	A	3	762565
Enero	516	A	4	762534
Enero	514		2	762657
Enero	513	A	2	760910
Enero	512	M	6	758502
Enero	511	A	4	762548
Enero	510		2	762505
Enero	509	M	2	762441
Enero	508	M	3	762611
Enero	507	M	2	762575
Enero	505	M	2	762597
Enero	504	M	2	762442
Enero	503	M	2	761346
Enero	502	M	5	762580
Enero	350		1	762544
Enero	347	M	2	761070
Enero	346	M	3	759193
Enero	340	M	2	762558
Enero	338	M	3	761781
Enero	332	B	2	762347
Enero	331	B	2	761985
Enero	321	M	2	755709
Enero	315	MS	2	762056
Enero	311	B	2	759224
Enero	306	M	4	746074
Enero	227	B	1	760287
Enero	221	A	3	718885
Enero	213	M	2	760179
Enero	211	A	3	744941
Enero	203	M	2	762542
Enero	181	A/M	4	733059
Enero	162	M/A	4	750781
Enero	112	B	2	761360
Enero	111	A	4	769357
Enero	107		2	762623
Enero	RN	B	1	762651
Enero	226	B	2	762625
Enero	228		2	761948
Enero	161		1	762567
Enero	185	A	2	762652
Enero	353		2	762733
Enero	568		2	762682
Enero	542		2	762554
Enero	546		2	762616
Enero	547		2	762537
Enero	548		2	762591
Enero	224		2	762547
Enero	RN	B	1	762551
Enero	506		2	762641
Enero	619		2	762724
Enero	605		2	762796
Enero	202		3	762681
Enero	225		2	762702
Enero	561		3	762770
Enero	617		2	762697
Enero	239		3	762752
Enero	623		3	762663
Enero	216		3	762776
Enero	RN	M/B	1	758677
Enero	RN	B	1	758675
Enero	RN	B	1	761847
Enero	RN	B	1	762018
Enero	RN	M	2	762104
Enero	RN	B	1	762354
Enero	RN	B	1	762651
Enero	RN	B	1	762551
Enero	633	M	2	762719
Enero	631	A	2	762429
Enero	625	A	2	762674
Enero	623		3	762663
Enero	621	A	2	762743
Enero	619	M	2	762724
Enero	617		2	762697
Enero	616	M	2	762513
Enero	614	A	2	762163
Enero	613		2	761900
Enero	612		4	761879
Enero	611	M	2	7961950
Enero	610		2	762437
Enero	608	M	2	762638
Enero	605	M	2	762796
Enero	602	A	2	762673
Enero	615		3	762118
Enero	629		2	762270
Enero	589		2	762561
Enero	587		2	762573
Enero	584		2	762630
Enero	583		3	762588
Enero	582		3	762593
Enero	581		2	762660
Enero	569	A	3	762667
Enero	568		2	762682
Enero	567	A	3	762636
Enero	563	A	6	761059
Enero	562	M	2	762364
Enero	561		3	762770
Enero	552	A	4	668785
Enero	551	M	3	759776
Enero	550	M	3	760705
Enero	549	A	2	756339
Enero	548		2	762591
Enero	547		2	762537
Enero	340		2	762616
Enero	545	M	3	760616
Enero	544	M	3	759567
Enero	543	M	4	761230
Enero	541	M	3	760961
Enero	529		3	762570
Enero	526		2	762296
Enero	525	A/M	10	755803
Enero	523	M	7	759182
Enero	522	A	2	756612
Enero	521	M	5	760634
Enero	520		3	762509
Enero	519	M	3	762009
Enero	518		2	762514
Enero	517	A	3	762565
Enero	516	A	4	762534
Enero	515		1	762775
Enero	514		2	762657
Enero	513	A	2	760910
Enero	512	M	6	758502
Enero	511	A	4	762548
Enero	510		2	762505
Enero	509	M	2	762441
Enero	508	M	3	762611
Enero	507	M	2	762575
Enero	505	M	2	762597
Enero	504	M	2	762442
Enero	503	M	2	761346
Enero	502	M	3	762580
Enero	353	M	2	762733
Enero	347	M	3	761070
Enero	346	M	2	759193
Enero	338	M	3	761781
Enero	332	B	2	762347
Enero	331	B	2	761985
Enero	322	M	4	746074
Enero	321	M	2	755709
Enero	315	MS	2	762056
Enero	311	B	2	759224
Enero	241		2	762768
Enero	240		2	762754
Enero	239	M	3	762752
Enero	228		2	761948
Enero	227	B	1	760287
Enero	226	B	2	762625
Enero	225		2	762702
Enero	224		2	762547
Enero	221	A	3	718885
Enero	216		2	762776
Enero	213	M	2	760179
Enero	211	A	3	744941
Enero	202	M	3	762681
Enero	185	A	2	762652
Enero	181	A/M	4	733059
Enero	162	M/A	4	750781
Enero	112	B	1	761360
Enero	111	A	4	769357
Enero	235		2	762739
Enero	506		2	762815
Enero	243	M	2	762811
Enero	622		3	762843
Enero	351		2	762701
Enero	215		2	762833
Enero	204		3	762840
Enero	245		2	762895
Enero	586		2	762679
Enero	590		2	762855
Enero	609		2	762795
Enero	237		1	762858
Enero	565		3	762771
Enero	546		3	762850
Enero	570		3	762912
Enero	610		2	762953
Enero	224		3	762547
Enero	RN	M/B	1	758677
Enero	RN	B	1	758675
Enero	RN	B	1	761847
Enero	RN	B	1	762018
Enero	RN	M	2	762104
Enero	RN	B	1	762354
Enero	RN	B	1	762651
Enero	RN	B	1	762551
Enero	633	M	2	762719
Enero	632		2	762963
Enero	631	A	2	762429
Enero	625	A	2	762674
Enero	623		3	762663
Enero	622		3	762843
Enero	621	A	2	762743
Enero	618		2	762959
Enero	617		2	762697
Enero	616	M	2	762513
Enero	615		2	762949
Enero	614	A	2	762163
Enero	613		2	761900
Enero	612		2	761879
Enero	611	M	2	7961950
Enero	610		2	762953
Enero	609		2	762795
Enero	605	M	2	762796
Enero	602	A	2	762673
Enero	590		2	762855
Enero	589		2	762561
Enero	587		4	762573
Enero	586		2	762679
Enero	584		2	762630
Enero	583		3	762588
Enero	581		2	762660
Enero	570	B	1	762912
Enero	569	M	3	762667
Enero	567	A	6	762636
Enero	565	M	3	762771
Enero	563	M	6	761059
Enero	562	M	2	762364
Enero	561		3	762770
Enero	552	A	4	668785
Enero	550	M	3	760705
Enero	549	A	2	756339
Enero	548		2	762591
Enero	571	A	3	762850
Enero	545	M	3	760616
Enero	544	M	3	759567
Enero	543	M	4	761230
Enero	541	M	3	760961
Enero	529		3	762570
Enero	526		2	762296
Enero	525	A/M	10	755803
Enero	523	M	7	759182
Enero	522	A	2	756612
Enero	521	B/M	5	760634
Enero	520	B	1	762509
Enero	519	B	2	762009
Enero	518		2	762514
Enero	517	A	3	762565
Enero	516	A	4	762534
Enero	514		2	762657
Enero	513	A	2	760910
Enero	512	M	6	758502
Enero	511	A	4	762548
Enero	510	B	2	762505
Enero	508	M	3	762611
Enero	506		2	762815
Enero	505	B	2	762597
Enero	504	M	3	762442
Enero	503	M	3	761346
Enero	502	M	4	762580
Enero	353	M	2	762733
Enero	347	M	3	761070
Enero	346	M	2	759193
Enero	338	M	3	761781
Enero	337		2	762701
Enero	332	B	2	762347
Enero	331	B	2	761985
Enero	322	M	4	746074
Enero	321	M	2	755709
Enero	315	MS	2	762056
Enero	311	B	2	759224
Enero	307		2	762616
Enero	247		2	762834
Enero	245		2	762895
Enero	546	M	3	762811
Enero	241	a	2	762768
Enero	239	M	3	762752
Enero	237		1	762858
Enero	235		3	762739
Enero	228		2	761948
Enero	227	B	1	760287
Enero	226		2	762910
Enero	224		3	762547
Enero	221	A	3	718885
Enero	216		2	762776
Enero	215		2	762833
Enero	213	M	2	760179
Enero	212		2	762838
Enero	211	A	3	744941
Enero	204		3	762840
Enero	202	M	2	762681
Enero	185	A	2	762652
Enero	181	A/M	4	733059
Enero	162	M/A	4	750781
Enero	138		2	762841
Enero	134		2	762839
Enero	112	B	1	761360
Enero	111	A	4	769357
Enero	342		2	762885
Enero	240		2	762973
Enero	418		2	762774
Enero	564	M	3	762934
Enero	509		3	762747
Enero	233		1	762864
Enero	141		3	762940
Enero	431		2	763027
Enero	234		1	763032
Enero	217		2	762942
Enero	236		2	763035
Enero	619		2	762982
Enero	222		3	763013
Enero	532		2	762787
Enero	419		1	762823
Enero	515		2	763003
Enero	507		2	762921
Enero	542		2	762825
Enero	551		3	762988
Enero	566		2	763019
Enero	334		2	763042
Enero	245		3	762936
Enero	352		2	762883
Enero	210		3	763026
Enero	582		3	762827
Enero	137		2	762767
Enero	632		2	763130
Enero	133		3	763076
Enero	608		3	763088
Enero	RN	M/B	1	758677
Enero	RN	B	1	758675
Enero	RN	B	1	761847
Enero	RN	B	1	762018
Enero	RN	M	2	762104
Enero	RN	B	1	762551
Enero	632		2	763130
Enero	631	A	2	762429
Enero	625	A	2	762674
Enero	623		2	763117
Enero	622		3	762843
Enero	621	A	2	762743
Enero	619		2	762982
Enero	617		2	762697
Enero	616	M	2	762513
Enero	615		2	762949
Enero	612		2	761879
Enero	611	M	2	7961950
Enero	610		2	762953
Enero	608		3	763088
Enero	602	A	2	762673
Enero	590		2	762855
Enero	587	A	4	762573
Enero	586		2	762679
Enero	584		2	762630
Enero	583		3	762588
Enero	582		3	762827
Enero	571	A	3	762850
Enero	569	M	3	762667
Enero	567	A	6	762636
Enero	566	A	3	763019
Enero	565	M	3	762771
Enero	564	M	3	762934
Enero	563	M	6	761059
Enero	562	M	2	762364
Enero	552	A	4	668785
Enero	551		3	762988
Enero	550	M	3	760705
Enero	549	A	2	756339
Enero	548		2	762591
Enero	546	M	3	762811
Enero	545	M	3	760616
Enero	544	M	3	759567
Enero	543	M	4	761230
Enero	532	B	2	762787
Enero	529		3	762570
Enero	525	A/M	10	755803
Enero	523	A/M	7	759182
Enero	522	A	2	756612
Enero	521	B/A	5	760634
Enero	518	B	2	762514
Enero	516	A	4	762534
Enero	515	B	2	763003
Enero	514		2	762657
Enero	513	A	2	760910
Enero	512	A	6	758502
Enero	510	B	2	762505
Enero	509		3	762747
Enero	507		2	762921
Enero	505	B	2	762597
Enero	504	M	3	762442
Enero	503	M	3	761346
Enero	502	M	4	762580
Enero	431		2	763027
Enero	418		2	762774
Enero	353	M	2	762733
Enero	352		2	762883
Enero	347	M	3	761070
Enero	346	M	2	759193
Enero	342		2	762885
Enero	333		2	763020
Enero	331	B	2	761985
Enero	322	M	4	746074
Enero	321	M	2	755709
Enero	315	MS	2	762056
Enero	311	B	2	759224
Enero	307		2	762616
Enero	247		2	762834
Enero	245		3	762936
Enero	241	a	2	762768
Enero	240		2	762973
Enero	235		3	762739
Enero	228		2	761948
Enero	227	B	1	760287
Enero	226		2	762910
Enero	224		3	762547
Enero	222		3	763013
Enero	221	A	3	718885
Enero	217		2	762942
Enero	215		2	762833
Enero	213	M	2	760179
Enero	212		2	762838
Enero	211	A	3	744941
Enero	210		3	763026
Enero	204		3	762840
Enero	202	M	2	762681
Enero	185	A	2	762652
Enero	181	A/M	4	733059
Enero	162	M/A	4	750781
Enero	141		3	762940
Enero	133		3	763076
Enero	112	B	1	761360
Enero	111	A	4	769357
Enero			2
Enero	RN	M/B	1	758677
Enero	RN	B	1	758675
Enero	RN	B	1	761847
Enero	RN	B	1	762018
Enero	RN	M	2	762104
Enero	RN	B	1	762551
Enero	RN	B	2	763273
Enero	633	M	2	763211
Enero	632	M	2	763130
Enero	626	M	2	763177
Enero	625	A	2	762674
Enero	623		2	763117
Enero	621	A	2	762743
Enero	620	A	2	763167
Enero	617	M	2	762697
Enero	614		2	763106
Enero	611	M	2	7961950
Enero	610		2	762953
Enero	608		2	763088
Enero	605	M	2	763144
Enero	602		2	763241
Enero	601		3	762689
Enero	588		3	762827
Enero	587		2	762883
Enero	572	M	3	759567
Enero	570		3	763178
Enero	569	B	3	762597
Enero	567	A	6	762636
Enero	566	A	3	763019
Enero	565		3	763191
Enero	564		2	763272
Enero	562		3	763249
Enero	561		3	763172
Enero	552	A	4	668785
Enero	550	M	3	760705
Enero	549	A	2	756339
Enero	548		2	762591
Enero	547		2	763271
Enero	546	M	3	762811
Enero	545	M	3	762667
Enero	544		2	763056
Enero	543	M	4	761230
Enero	542		3	763242
Enero	529		3	762570
Enero	527		2	762922
Enero	525	A/M	10	755803
Enero	524	A	5	762573
Enero	523	A/M	7	759182
Enero	522	A	2	756612
Enero	521	B/A	5	760634
Enero	518	B	2	762514
Enero	517	A	3	762850
Enero	516	A	4	762534
Enero	513	A	2	760910
Enero	512	A	6	758502
Enero	511	M	3	762771
Enero	510	B	2	762505
Enero	509		4	763294
Enero	508		2	763280
Enero	504	M	3	762442
Enero	503	M	3	761346
Enero	502	M	6	761059
Enero	352	M	3	761070
Enero	349	M	2	759193
Enero	342		2	762885
Enero	333		2	763020
Enero	331	B	2	761985
Enero	322	M	3	746074
Enero	321	M	2	755709
Enero	320		1	763023
Enero	315	MS	2	762056
Enero	247	M	2	762834
Enero	241	A	2	762768
Enero	238		3	762747
Enero	235		2	762739
Enero	234		3	763121
Enero	233		2	763181
Enero	232	M	2	763213
Enero	228	M	2	761948
Enero	227	B	2	760287
Enero	224	M	3	762547
Enero	222	M	4	762580
Enero	221	A	3	718885
Enero	217	M	4	762934
Enero	213	M	2	760179
Enero	212		2	762838
Enero	211	A	3	744941
Enero	185	A	2	762652
Enero	181	A/M	4	733059
Enero	163		2	763112
Enero	162	M/A	4	750781
Enero	143		2	763149
Enero	141		2	762940
Enero	183	B	1	761360
Enero	111	A	4	769357
Enero	105	B	2	762720
Enero	563		3	763156
Enero	551		2	763286
Enero	631		2	763231
Enero	627		2	763316
Enero	161		2	763120
Enero	628		2	763338
Enero	616		2	763348
Enero	207		2	763301
Enero	335		2	763248
Enero	604		2	763296
Enero	568		3	763194
Enero	219		3	763303
Enero	507		3	763244
Enero	506		2	763400
Enero	244		2	763290
Enero	353		3	763389
Enero	RN	M/B	1	758677
Enero	RN	B	1	758675
Enero	RN	B	1	761847
Enero	RN	B	1	762018
Enero	RN	M	1	762104
Enero	RN	B	1	762551
Enero	RN	B	2	763273
Enero	631	A	2	763231
Enero	628	M	2	763338
Enero	627	M	2	763316
Enero	626	M	2	763177
Enero	625	A	2	762674
Enero	621	A	2	762743
Enero	620	A	2	763167
Enero	619		2	763386
Enero	617	M	2	762697
Enero	616	B	2	763348
Enero	613	A	2	763321
Enero	610	A	2	762953
Enero	609		2	763333
Enero	608	B	2	763395
Enero	605	B	2	763421
Enero	604	M	2	763296
Enero	601		2	762689
Enero	588		3	762827
Enero	587		2	762883
Enero	572	M	3	759567
Enero	570	M	3	763178
Enero	569	A	4	762597
Enero	568		3	763194
Enero	567	A	6	762636
Enero	566	A	3	763019
Enero	565	M	3	763191
Enero	564		2	763272
Enero	563	A	4	763156
Enero	561	M	5	763172
Enero	552	A	4	668785
Enero	551	B	2	763286
Enero	550	M	3	760705
Enero	549	A	2	756339
Enero	548	M	2	762591
Enero	547	M	2	763271
Enero	546	M	3	762811
Enero	545	M	3	762667
Enero	544	M	2	763056
Enero	542		3	763242
Enero	541	M	3	763249
Enero	529		3	762570
Enero	527		2	762922
Enero	525	A/M	10	755803
Enero	524	A	6	762573
Enero	523	A/M	6	759182
Enero	522	A	2	756612
Enero	521	B/A	5	760634
Enero	517	A	3	762850
Enero	513	A	2	760910
Enero	512	A	6	758502
Enero	511	M	3	762771
Enero	509		4	763294
Enero	508		2	763280
Enero	507		3	763244
Enero	506		2	763400
Enero	504	M	3	762442
Enero	503	M	3	761346
Enero	502	M	7	761059
Enero	353		2	763389
Enero	349	M	2	759193
Enero	342		2	762885
Enero	335		2	763248
Enero	333	A	2	763020
Enero	331	B	2	761985
Enero	322	M	3	746074
Enero	321	M	2	755709
Enero	320		1	763023
Enero	315	B	2	762056
Enero	245	M	3	761070
Enero	244	M	2	763290
Enero	232	M	2	763213
Enero	228	M	2	761948
Enero	227	B	1	760287
Enero	224	M	3	762547
Enero	222	M	4	762580
Enero	221	A	3	718885
Enero	219		3	763303
Enero	217	M	4	762934
Enero	213	M	2	760179
Enero	212	A	2	762838
Enero	211	A	3	744941
Enero	207		2	763301
Enero	185	A	3	762652
Enero	183	B	1	761360
Enero	181	A/M	2	733059
Enero	163		2	763112
Enero	162	M/A	4	750781
Enero	161	B	2	763120
Enero	143		2	763149
Enero	141		2	762940
Enero	111	A	4	769357
Enero	105	B	1	762720
Enero	231		3	763455
Enero	165		2	763259
Enero	505		2	763270
Enero	510		2	763438
Enero	516		2	763458
Enero	519		2	763142
Enero	520		2	763462
Enero	133	B	1	763352
Enero	218		2	763313
Enero	629		2	763293
Enero	241		3	763430
Enero	243		2	763388
Enero	340		2	763433
Enero	585		2	763475
Enero	586		2	763261
Enero	622		2	763472
Enero	633		3	763412
Enero	6		3	763496
Enero	RN		1	763134
Enero	518		2	763326
Enero	7		3	763495
Enero	336		3	763566
Enero	215		3	763525
Enero	RN	B	1	763449
Enero	RN	M/B	1	758677
Enero	RN	B	1	758675
Enero	RN	B	1	761847
Enero	RN	B	1	762018
Enero	RN	M	1	762104
Enero	RN	B	1	762551
Enero	RN	B	1	763273
Enero	RN	B	1	763134
Enero	RN	B	1	763450
Enero	RN	B	1	763424
Enero	633		3	763412
Enero	631	A	2	763231
Enero	629	M	2	763293
Enero	626	M	2	763177
Enero	622	M	2	763472
Enero	620	A	2	763167
Enero	619	M	2	763386
Enero	617	M	2	762697
Enero	613	A	2	763321
Enero	581	A	2	762953
Enero	601		2	762689
Enero	588		2	762827
Enero	587		2	762883
Enero	586		2	763261
Enero	585		2	763475
Enero	572	M	3	759567
Enero	570	M	5	763178
Enero	569	A	4	762597
Enero	568		3	763194
Enero	567	A	6	762636
Enero	566	A	3	763019
Enero	565	M	3	763191
Enero	564	M	2	763272
Enero	563	M	3	763156
Enero	561	M	3	763172
Enero	552	A	4	668785
Enero	551	B	2	763286
Enero	550	M	3	760705
Enero	549	A	2	756339
Enero	548	M	2	762591
Enero	547	M	2	763271
Enero	546	M	4	762811
Enero	545	M	3	762667
Enero	544	M	3	763056
Enero	542	B	2	763242
Enero	541	B	2	763249
Enero	529		3	762570
Enero	527		2	762922
Enero	525	A/M	9	755803
Enero	524	M	6	762573
Enero	523	A/M	6	759182
Enero	522	A	2	756612
Enero	521	B/A	5	760634
Enero	520	M	2	763462
Enero	610		1	763142
Enero	518		2	763326
Enero	517	B	3	762850
Enero	516	B	2	763458
Enero	513	M	2	760910
Enero	512	A	6	758502
Enero	511	M	3	762771
Enero	510	B	2	763438
Enero	509	M	3	763294
Enero	507		3	763244
Enero	506	M	2	763400
Enero	505	B	2	763270
Enero	504	M	3	762442
Enero	503	M	3	761346
Enero	502	A	7	761059
Enero	353		2	763389
Enero	349	M	2	759193
Enero	340	M	2	763433
Enero	336		3	763566
Enero	335		2	763248
Enero	331	B	1	761985
Enero	322	M	3	746074
Enero	321	M	2	755709
Enero	315	B	2	762056
Enero	245	M	3	761070
Enero	244	M	2	763290
Enero	243		2	763388
Enero	241		3	763430
Enero	231		2	763455
Enero	228	M	2	761948
Enero	227	B	1	760287
Enero	224	M	3	762547
Enero	221	A	3	718885
Enero	219		3	763303
Enero	218		2	763313
Enero	217	M	4	762934
Enero	562	A	3	763525
Enero	213	M	2	760179
Enero	212	A	2	762838
Enero	211	A	3	744941
Enero	207		2	763301
Enero	183	B	1	761360
Enero	181	A/M	2	733059
Enero	165		2	763259
Enero	163		2	763112
Enero	162	M/A	4	750781
Enero	161	B	2	763120
Enero	143		2	763149
Enero	111	A	4	769357
Enero	105	B	1	762720
Enero	132		3	763495
Enero	320		3	763496
Enero	623		2	763597
Enero	603		2	763547
Enero	618		2	763381
Enero	346		2	763557
Enero	347		3	763546
Enero	232		2	763510
Enero	583		2	763485
Enero	180		2	763523
Enero	184		2	763532
Enero	571		2	763634
Enero	543	M	3	763330
Enero	508		2	763575
Enero	514	M	2	762657
Enero	634		2	763521
Enero	133		2	763631
Enero	630		2	763419
Enero	203		3	763507
Enero	584		2	763477
Enero	244		2	763614
Enero	601		2	763627
Enero	611		2	763541
Enero	332		2	763688
Enero	314		2	762853
Enero	243		3	763700
Enero	RN	B	1	763449
Enero	RN	M/B	1	758677
Enero	RN	B	1	758675
Enero	RN	B	1	761847
Enero	RN	B	1	762018
Enero	RN	B	1	762551
Enero	RN	B	1	763273
Enero	RN	B	1	763134
Enero	RN	B	1	763450
Enero	RN	B	1	763424
Enero	634		2	763521
Enero	631	A	2	763231
Enero	630		2	763419
Enero	629	M	2	763293
Enero	626	M	2	763177
Enero	623	M	2	763597
Enero	622	M	2	763746
Enero	620	A	3	763167
Enero	619	M	2	763386
Enero	618	M	2	763381
Enero	617	M	2	762697
Enero	614	M	2	763678
Enero	613	A	2	763321
Enero	611		2	763541
Enero	610	B	1	763142
Enero	603	M	2	763547
Enero	601	B	2	763627
Enero	588		2	762827
Enero	587		2	762883
Enero	585		2	763475
Enero	584		2	763477
Enero	583		2	763485
Enero	581	A	2	762953
Enero	572	M	3	759567
Enero	571		2	763634
Enero	570	M/A	5	763178
Enero	569	A	5	762597
Enero	568		3	763194
Enero	567	A	6	762636
Enero	565	M	3	763191
Enero	564	M	2	763272
Enero	563	M	3	763156
Enero	562	A	3	763525
Enero	561	M	3	763172
Enero	552	A	4	668785
Enero	551	B	2	763286
Enero	550	M	3	760705
Enero	549	A	2	756339
Enero	548	M	2	762591
Enero	547	M	2	763271
Enero	546	M	4	762811
Enero	545	M	3	762667
Enero	544	M	3	763056
Enero	543	M	3	763330
Enero	542	B	2	763242
Enero	541	B	2	763249
Enero	527		2	762922
Enero	525	A/M	9	755803
Enero	524	M	6	762573
Enero	523	A/M	6	759182
Enero	522	A	2	756612
Enero	521	B/A	5	760634
Enero	520	M	2	763462
Enero	518		2	763326
Enero	517	B	3	762850
Enero	516	B	2	763458
Enero	515	A	3	763019
Enero	514	M	2	762657
Enero	513	M	2	760910
Enero	512	A	6	758502
Enero	511	M	3	762771
Enero	510	B	2	763438
Enero	509	M	3	763294
Enero	508		2	763575
Enero	507		3	763244
Enero	506	M	2	763400
Enero	505	B	2	763270
Enero	504	M	3	762442
Enero	503	M	3	761346
Enero	502	A	7	761059
Enero	351		2	763721
Enero	349	M	2	759193
Enero	347		1	763546
Enero	346		2	763557
Enero	340	M	2	763433
Enero	337		2	763703
Enero	336		2	763566
Enero	335		2	763248
Enero	332		2	763688
Enero	331	B	1	761985
Enero	322	M	3	746074
Enero	321	M	2	755709
Enero	315	B	1	762056
Enero	314		1	762853
Enero	245	M	3	761070
Enero	244	M	2	763290
Enero	244	A	2	763614
Enero	243		3	763700
Enero	241		3	763430
Enero	237		3	763496
Enero	232		2	763510
Enero	231		2	763455
Enero	227	B	1	760287
Enero	224	M	3	762547
Enero	221	A	3	718885
Enero	219		3	763303
Enero	218		2	763313
Enero	217	M	4	762934
Enero	213	M	2	760179
Enero	211	A	3	744941
Enero	206		2	763690
Enero	205		2	763620
Enero	203		3	763507
Enero	201	B	2	763745
Enero	183	B	1	761360
Enero	181	A/M	2	733059
Enero	180		4	763523
Enero	165		2	763259
Enero	164		2	763532
Enero	163		2	763112
Enero	162	M/A	4	750781
Enero	161	B	2	763120
Enero	143	M	2	763149
Enero	133	M	2	763631
Enero	132		2	763495
Enero	111	A	4	769357
Enero	105	B	1	762720
Enero	204	M	3	763565
Enero	210		3	763720
Enero	7		2	763656
Enero	566		2	763659
Enero	182		2	763783
Enero	185		2	763687
Enero	632		3	763701
Enero	319		2	763765
Enero	207		3	763784
Enero	931		3	763801
Enero	138		1	763670
Enero	586		2	763716
Enero	606		2	763457
Enero	303		2	763857
Enero	438		1	763675
Enero	142		2	763883
Enero	241		3	763851
Enero	RN	B	1	763449
Enero	RN	M/B	1	758677
Enero	RN	B	1	758675
Enero	RN	B	1	761847
Enero	RN	B	1	762018
Enero	RN	B	1	762551
Enero	RN	B	1	763273
Enero	RN	B	1	763134
Enero	RN	B	1	763450
Enero	RN	B	1	763424
Enero	RN		1	763641
Enero	632		2	763701
Enero	631	A	2	763231
Enero	630		2	763419
Enero	629	M	2	763293
Enero	627	M	2	763656
Enero	626	M	2	763889
Enero	620	A	3	763167
Enero	619		2	763891
Enero	617	M	2	762697
Enero	614	M	2	763678
Enero	613	A	2	763321
Enero	610	B	1	763142
Enero	609		2	763832
Enero	608		2	763873
Enero	606		2	763457
Enero	603	M	2	763547
Enero	587		2	762883
Enero	586		3	763716
Enero	585		2	763475
Enero	584		1	763477
Enero	583		2	763485
Enero	581	A	3	762953
Enero	572	M	3	759567
Enero	571	B	2	763634
Enero	505	M/A	5	763178
Enero	569	A	5	762597
Enero	246		3	763194
Enero	567	A	6	762636
Enero	566	M	2	763659
Enero	565	M	3	763191
Enero	207	M	2	763272
Enero	563	M	3	763156
Enero	562	M	3	763525
Enero	561	M	3	763172
Enero	552	A	4	668785
Enero	551	B	2	763286
Enero	550	M	3	760705
Enero	549	A	2	756339
Enero	548	M	2	762591
Enero	547	M	2	763271
Enero	546	M	3	762811
Enero	545	M	3	762667
Enero	544	M	3	763056
Enero	543	M	3	763330
Enero	235	B	2	763242
Enero	541	B	2	763249
Enero	526		2	763757
Enero	525	A/M	9	755803
Enero	524	M	6	762573
Enero	523	A/M	6	759182
Enero	522	A	2	756612
Enero	521	B/A	5	760634
Enero	520	M	2	763462
Enero	517	M	3	762850
Enero	516	B	2	763458
Enero	515	A	3	763019
Enero	514	M	2	762657
Enero	513	M	2	760910
Enero	512	A	6	758502
Enero	511	M	3	762771
Enero	510	B	2	763438
Enero	509	M	3	763294
Enero	508		2	763575
Enero	507		3	763244
Enero	506	M	2	763400
Enero	212	B	2	763270
Enero	504	M	3	762442
Enero	503	M	3	761346
Enero	502	A	7	761059
Enero	438		1	763675
Enero	351		2	763721
Enero	349	M	2	759193
Enero	347		1	763546
Enero	346		2	763557
Enero	345		3	763801
Enero	342		2	763812
Enero	337		2	763703
Enero	336		2	763566
Enero	332		2	763688
Enero	331	B	1	761985
Enero	322	M	3	746074
Enero	321	M	2	755709
Enero	320		2	763767
Enero	319	M	2	763765
Enero	313		2	763760
Enero	303		2	763857
Enero	245	M	3	761070
Enero	244	M	2	763290
Enero	244	A	2	763614
Enero	243		3	763700
Enero	241		3	763851
Enero	231		2	763455
Enero	227	B	1	760287
Enero	224	M	3	762547
Enero	221	A	3	718885
Enero	218		2	763313
Enero	217	M	4	762934
Enero	213	M	2	760179
Enero	211	A	3	744941
Enero	210		3	763720
Enero	564		3	763784
Enero	206		2	763690
Enero	205		2	763620
Enero	204	M	3	763565
Enero	203		3	763507
Enero	201	B	2	763745
Enero	181	A/M	2	733059
Enero	180		4	763523
Enero	165		2	763783
Enero	164		2	763532
Enero	162	M/A	4	750781
Enero	161	B	2	763120
Enero	143	M	2	763149
Enero	142		2	763883
Enero	138		1	763670
Enero	111	A	4	769357
Enero	105	B	1	762720
Enero	242		3	763878
Enero	314		3	762853
Enero	601		1	763789
Enero	339		2	763809
Enero	570		3	763800
Enero	132		2	763894
Enero	215		2	763874
Enero	220		2	763838
Enero	141		1	763905
Enero	226		3	763619
Enero	568		2	763901
Enero	582		2	763781
Enero	RN		1	763660
Enero	634		2	763770
Enero	528		2	763862
Enero	602		2	763910
Enero	615		3	763861
Enero	140		2	763945
Enero	409		2	763943
Enero	336		2	763821
Enero	585		3	763931
Enero	588		3	763940
Enero	RN	B	1	763449
Enero	RN	M/B	1	758677
Enero	RN	B	1	758675
Enero	RN	B	1	761847
Enero	RN	B	1	762551
Enero	RN	B	1	763134
Enero	RN	B	1	763450
Enero	RN	B	1	763424
Enero	RN		1	763641
Enero	RN		1	763660
Enero	634		2	763770
Enero	631	A	2	763231
Enero	629	M	2	763293
Enero	626	M	2	763889
Enero	619		2	763891
Enero	617	M	2	762697
Enero	615		3	763861
Enero	614	M	2	763678
Enero	610	B	1	763142
Enero	608		2	763873
Enero	606		2	763457
Enero	602		2	763910
Enero	601		2	763994
Enero	588		3	763940
Enero	587		2	762883
Enero	586		3	763716
Enero	585		3	763931
Enero	584		1	763477
Enero	582	M	3	763781
Enero	581	A	3	762953
Enero	572	M	3	759567
Enero	570		3	763800
Enero	569	A	5	762597
Enero	568	A	3	763901
Enero	567	A	6	762636
Enero	565	M	3	763191
Enero	564		3	763784
Enero	563	M	3	763156
Enero	562	M	3	763525
Enero	552	A	4	668785
Enero	551	B	2	763286
Enero	550	M	3	760705
Enero	549	A	2	756339
Enero	548	M	2	762591
Enero	547	M	2	763271
Enero	546	M	3	762811
Enero	545	M	3	762667
Enero	544	M	3	763056
Enero	543	M	3	763330
Enero	541	B	2	763249
Enero	530	B	2	763634
Enero	528		2	763862
Enero	527	M	3	763172
Enero	526		2	763757
Enero	525	A/M	9	755803
Enero	524	M	6	762573
Enero	523	A/M	6	759182
Enero	522	A	2	756612
Enero	521	B/A	5	760634
Enero	520	M	2	763462
Enero	517	M	3	762850
Enero	516	B	2	763458
Enero	515	A	3	763019
Enero	514	M	2	762657
Enero	513	M	2	760910
Enero	512	A	6	758502
Enero	511	M	3	762771
Enero	510	B	3	763438
Enero	509	M	3	763294
Enero	508		2	763575
Enero	507		3	763244
Enero	506	M	2	763400
Enero	505	M/A	5	763178
Enero	504	M	3	762442
Enero	503	M	3	761346
Enero	502	A	7	761059
Enero	438		1	763675
Enero	349	M	2	759193
Enero	347		1	763546
Enero	346		2	763557
Enero	342		2	763812
Enero	339		2	763809
Enero	336		2	763821
Enero	332		2	763688
Enero	331	B	1	761985
Enero	322	M	3	746074
Enero	321	M	2	755709
Enero	320		2	763767
Enero	314		3	762853
Enero	305		2	763943
Enero	245	M	3	761070
Enero	244	A	2	763614
Enero	243		3	763700
Enero	242		3	763878
Enero	241		3	763851
Enero	231		3	763194
Enero	227	B	1	760287
Enero	226		3	763619
Enero	221	A	3	718885
Enero	220		3	763838
Enero	218		1	763313
Enero	217	M	3	762934
Enero	215		2	763874
Enero	213	M	2	760179
Enero	211	A	3	744941
Enero	207	M	2	763272
Enero	206		2	763690
Enero	205		2	763620
Enero	204	M	2	763565
Enero	203		2	763507
Enero	181	A/M	2	733059
Enero	180		4	763523
Enero	165		2	763783
Enero	162	M/A	4	750781
Enero	140		2	763945
Enero	132		2	763894
Enero	111	A	4	769357
Enero	105	B	1	762720
Enero	12		2	763919
Enero	7		2	763924
Enero	RN	B	1	763449
Enero	RN	M/B	1	758677
Enero	RN	B	1	758675
Enero	RN	B	1	761847
Enero	RN	B	1	762551
Enero	RN	B	1	763134
Enero	RN	B	1	763450
Enero	RN	B	1	763424
Enero	RN	B	1	763641
Enero	632	M	2	764060
Enero	629	M	2	763293
Enero	623		3	763800
Enero	620	M	2	763933
Enero	619	M	3	763784
Enero	617	M	2	762697
Enero	614		3	764061
Enero	606		2	763457
Enero	605	A	3	763019
Enero	602	M	2	764059
Enero	588		3	763940
Enero	585		3	763931
Enero	584		4	744124
Enero	583		2	764068
Enero	581	A	3	762953
Enero	572	M	3	759567
Enero	569	A	6	762597
Enero	567	A	6	762636
Enero	566	M	3	764008
Enero	565	M/A	5	763178
Enero	564		2	764129
Enero	562	A	5	761070
Enero	561	M	3	763909
Enero	552	A	4	668785
Enero	551	M	3	763286
Enero	550	M	3	763191
Enero	548	M	2	762591
Enero	547	B	2	763271
Enero	546	M	3	762811
Enero	545	M	3	762667
Enero	544	B	3	763056
Enero	334	M	2	763330
Enero	543		2	763894
Enero	541	M	2	763249
Enero	532	B	2	763634
Enero	529		2	763895
Enero	528	M	2	763781
Enero	527	M	3	763172
Enero	525	A/M	9	755803
Enero	524	M	6	762573
Enero	522	A	2	756612
Enero	521	A	4	760634
Enero	520	M	2	763462
Enero	517	M	3	762850
Enero	515		3	764150
Enero	514		2	764127
Enero	512	A	6	758502
Enero	511		4	764109
Enero	510	M	3	763438
Enero	509	M	3	763294
Enero	508		2	763575
Enero	506	M	2	763400
Enero	505		3	763716
Enero	503	M	3	761346
Enero	502	A	7	761059
Enero	354		2	763986
Enero	349	M	2	759193
Enero	339		2	763809
Enero	337	M	2	764022
Enero	336	M	2	763821
Enero	333	M	2	763916
Enero	331	B	1	761985
Enero	322	M	3	746074
Enero	320		2	763767
Enero	319	A	2	763848
Enero	315		2	762056
Enero	310	M	2	764053
Enero	306		2	764076
Enero	244	A	2	763614
Enero	239	M	2	760910
Enero	235	M	2	762771
Enero	231		3	763194
Enero	227	B	1	760287
Enero	226	M	2	763619
Enero	221	A	3	718885
Enero	220	M	2	763838
Enero	219	B	1	763991
Enero	212	M	3	760705
Enero	217	M	2	762657
Enero	213	M	2	760179
Enero	211	A	3	744941
Enero	204	M	2	763565
Enero	181	A/M	3	733059
Enero	180		5	763523
Enero	162	M/A	4	750781
Enero	138	M	2	764083
Enero	111	A	3	769357
Enero	105	B	1	762720
Enero	101		2	763639
Enero	504		3	764180
Enero	589		1	764057
Enero	542		2	764154
Enero	507	B	1	764161
Enero	570	M	2	764121
Enero	242		3	764171
Enero	513		2	764177
Enero	630		2	764203
Enero	RN		3	763660
Enero	568	M	2	764170
Enero	207		3	s/cobro
Enero	206		3	764230
Enero	224		2	764232
Enero	103		1	764220
Enero	RN	B	1	763449
Enero	RN	M/B	1	758677
Enero	RN	B	1	758675
Enero	RN	B	1	761847
Enero	RN	B	1	762551
Enero	RN	B	1	763134
Enero	RN	B	1	763450
Enero	RN	B	1	763424
Enero	RN	B	1	763641
Enero	RN		3	763660
Enero	634		2	764272
Enero	631		2	764244
Enero	630		2	764203
Enero	629	M	2	763293
Enero	626		2	s/cobro
Enero	625		2	764205
Enero	623		3	763800
Enero	620	M	2	763933
Enero	619	M	3	763784
Enero	617	M	2	762697
Enero	616		2	764164
Enero	615		2	764209
Enero	614		3	764061
Enero	610		2	764144
Enero	608		2	764163
Enero	606		2	763457
Enero	605	A	3	763019
Enero	602	M	2	764059
Enero	601		2	764167
Enero	588		3	763940
Enero	585		3	763931
Enero	584		4	744124
Enero	583		2	764068
Enero	581	A	3	762953
Enero	572	M	3	759567
Enero	570	M	2	764121
Enero	569	A	6	762597
Enero	568	M	2	764170
Enero	567	A	6	762636
Enero	566	M	3	764008
Enero	565	M/A	5	763178
Enero	564		2	764129
Enero	562	A	5	761070
Enero	561	M	3	763909
Enero	552	A	4	668785
Enero	551	M	3	763286
Enero	550	M	4	763191
Enero	548	M	2	762591
Enero	542	B	2	763271
Enero	546	M	3	762811
Enero	545	M	3	762667
Enero	544	B	3	763056
Enero	543		2	763894
Enero	541	M	2	763249
Enero	532	B	2	763634
Enero	529		2	763895
Enero	528	M	2	763781
Enero	527	M	3	763172
Enero	525	A/M	9	755803
Enero	524	M	6	762573
Enero	522	A	2	756612
Enero	520	M	2	763462
Enero	517	M	5	762850
Enero	515		3	764150
Enero	514		2	764127
Enero	513		2	764177
Enero	512	A	6	758502
Enero	511		4	764109
Enero	510	M	3	763438
Enero	509	M	3	763294
Enero	507	B	1	764161
Enero	506	M	2	763400
Enero	505		3	763716
Enero	504		3	764180
Enero	503	M	3	761346
Enero	502	A	7	761059
Enero	354		2	763986
Enero	349	M	2	759193
Enero	339		2	763809
Enero	337	M	2	764022
Enero	336	M	2	763821
Enero	334	M	2	763330
Enero	333	M	2	763916
Enero	331	B	1	761985
Enero	322	M	3	746074
Enero	319	A	2	763848
Enero	343		2	762056
Enero	242		3	764171
Enero	239	M	2	760910
Enero	235	M	2	762771
Enero	231		3	763194
Enero	227	B	1	760287
Enero	226	M	2	763619
Enero	224		2	764232
Enero	221	A	3	718885
Enero	219	B	1	763991
Enero	217	M	2	762657
Enero	213	M	2	760179
Enero	212	M	3	760705
Enero	211	A	3	744941
Enero	207		2	s/cobro
Enero	206		3	764230
Enero	203	A	4	760634
Enero	181	A/M	3	733059
Enero	180		5	763523
Enero	162	M/A	4	750781
Enero	111	A	3	769357
Enero	105	B	1	762720
Enero	103		1	764220
Enero	101		2	763639
Enero	218		2	764271
Enero	425		2	764292
Enero	223		2	764152
Enero	587		2	764278
Enero	246		2	764316
Enero	215		2	764343
Enero	563		3	764295
Enero	571		2	764260
Enero	526		2	764168
Enero	531		2	764105
Enero	621		1	764300
Enero	338			764173
Enero	351		2	763913
Enero	233		3	764218
Enero	14		2	764361
Enero	624		2	764386
Enero	205		2	764414
Enero	243		2	764257
Enero	523		2	764098
Enero	345		3	764267
Enero	441		2	760758
Enero	353		3	764389
Enero	RN	B	1	763449
Enero	RN	M/B	1	758677
Enero	RN	B	1	758675
Enero	RN	B	1	761847
Enero	RN	B	1	763134
Enero	RN	B	1	763450
Enero	RN	B	1	763424
Enero	RN	B	1	763641
Enero	RN		3	763660
Enero	RN		1	764138
Enero	634	M	2	764272
Enero	631	M	2	764244
Enero	630	M	2	764203
Enero	628		2	764329
Enero	626	M	2	s/cobro
Enero	625	A	2	764205
Enero	624		2	764386
Enero	623		2	763800
Enero	622		2	764366
Enero	620	M	2	763933
Enero	617	M	2	762697
Enero	615		2	764209
Enero	614		3	764061
Enero	610	A	2	764144
Enero	608		2	764163
Enero	606		2	764361
Enero	605	A	3	763019
Enero	604		2	764347
Enero	601		2	764167
Enero	588		3	763940
Enero	587		2	764278
Enero	583		2	764068
Enero	581	A	3	762953
Enero	510		2	764260
Enero	570	M	2	764121
Enero	569	A	6	762597
Enero	568	M	2	764170
Enero	567	A	6	762636
Enero	565	M/A	4	763178
Enero	564		2	764129
Enero	563	A	3	764295
Enero	562	M	5	761070
Enero	552	A	4	668785
Enero	551	B	2	763286
Enero	550	M	4	763191
Enero	548	M	3	762591
Enero	546	M	3	762811
Enero	545	M	2	762667
Enero	544	M	3	763056
Enero	543	M	2	763894
Enero	542	M	3	763271
Enero	541	B	2	763249
Enero	532	B	2	763634
Enero	531		2	764105
Enero	529		2	763895
Enero	528	M	2	763781
Enero	527	M	3	763172
Enero	526		2	764168
Enero	525	A/M	9	755803
Enero	524	M	6	762573
Enero	523	B	2	764098
Enero	522	A	2	756612
Enero	520	M	3	764008
Enero	519		2	764104
Enero	515	M	3	764150
Enero	514	M	5	762850
Enero	513	M	2	764177
Enero	512	A	6	758502
Enero	511		4	764109
Enero	509	M	2	763294
Enero	507	B	1	764161
Enero	506	M	3	763909
Enero	505		3	763716
Enero	504		3	764180
Enero	503	M	3	761346
Enero	502	M	6	761059
Enero	441		2	760758
Enero	425		2	764292
Enero	354		2	763986
Enero	353		3	764389
Enero	351		2	763913
Enero	349	M	2	759193
Enero	345		3	764267
Enero	338		1	764173
Enero	331	B	1	761985
Enero	322	M	3	746074
Enero	319	A	2	763848
Enero	246		2	764316
Enero	243		2	764257
Enero	242		3	764171
Enero	239	M	2	760910
Enero	235	M	2	762771
Enero	231		3	763194
Enero	508		2	764414
Enero	226	M	2	763619
Enero	223		3	764230
Enero	221	A	3	718885
Enero	218		2	764271
Enero	217	M	2	762657
Enero	216		2	764319
Enero	215	M	2	764343
Enero	213	M	2	760179
Enero	212	M	3	760705
Enero	211	A	3	744941
Enero	210		2	764369
Enero	207		2	s/cobro
Enero	203	A	4	760634
Enero	181	A/M	3	733059
Enero	180		5	763523
Enero	162	M/A	4	750781
Enero	111	A	3	769357
Enero	105	B	1	762720
Enero	224		1	764353
Enero	613		2	764119
Enero	244	B	1	761374
Enero	237	B	1	764356
Enero	RN		1	764255
Enero	219	M	2	764444
Enero	561	A	3	764310
Enero	566	M	2	764273
Enero	518		2	764462
Enero	547	M	2	764487
Enero	549	M	2	764451
Enero	244		2	764314
Enero	209		1	764447
Enero	206		2	764476
Enero	585		1	764433
Enero	584		2	764124
Enero	590		2	764360
Enero	5		2	764510
Enero	304		2	764299
Enero	332		2	764253
Enero	618		2	764234
Enero	4		2	764513
Enero	13		2	764518
Enero	RN	B	1	763449
Enero	RN	M/B	1	758677
Enero	RN	B	2	758675
Enero	RN	B	1	761847
Enero	RN	B	1	763134
Enero	RN	B	1	763450
Enero	RN	B	1	763424
Enero	RN	B	1	763641
Enero	RN		3	763660
Enero	RN		1	764255
Enero	634	M	2	764272
Enero	631		2	764319
Enero	630		2	764577
Enero	628		2	764329
Enero	625	A	2	764205
Enero	624		2	764386
Enero	623		2	763800
Enero	622		2	764366
Enero	620	M	2	763933
Enero	618		2	764234
Enero	617	M	2	762697
Enero	613		2	764119
Enero	610	A	2	764144
Enero	609		2	764474
Enero	608		2	764163
Enero	605	A	3	763019
Enero	601		2	764550
Enero	588		2	764360
Enero	587		2	764278
Enero	584		2	764124
Enero	583		2	764068
Enero	581	A	3	762953
Enero	570	M	2	764121
Enero	568	M	2	764170
Enero	567	A	6	762636
Enero	565	M/A	4	763178
Enero	564		2	764129
Enero	563	A	5	764295
Enero	562	M	5	761070
Enero	561	A	3	764310
Enero	552	A	4	668785
Enero	551	B	2	763286
Enero	550	M	4	763191
Enero	549	M	2	764451
Enero	569	M	3	762591
Enero	547	M	2	764487
Enero	546	M	3	762811
Enero	545	M	2	762667
Enero	544	M	3	763056
Enero	543	M	2	763894
Enero	542	M	3	763271
Enero	541	B	2	763249
Enero	529		2	763940
Enero	528	M	2	763781
Enero	527	M	3	763172
Enero	526		2	764168
Enero	512	A	6	758502
Enero	524	M	6	762573
Enero	522	A	2	756612
Enero	520	M	3	764008
Enero	518		2	764462
Enero	515	M	3	764150
Enero	514	M	5	762850
Enero	513	M	2	764177
Enero	511		4	764109
Enero	510		2	764260
Enero	203	A	4	760634
Enero	509	M	2	763294
Enero	508		3	764414
Enero	506	M	3	763909
Enero	505		4	763716
Enero	504		3	764180
Enero	503	M	3	761346
Enero	502	M	6	761059
Enero	441		2	760758
Enero	425		2	764292
Enero	354		2	763986
Enero	353		2	764389
Enero	349	M	2	759193
Enero	345		2	764267
Enero	338		1	764173
Enero	332		2	764253
Enero	322	M	3	746074
Enero	304		2	764299
Enero	303		2	764513
Enero	246		2	764567
Enero	244	B	1	761374
Enero	244		2	764314
Enero	243		2	764257
Enero	239	M	2	760910
Enero	237	B	1	764356
Enero	235	M	2	762771
Enero	231		3	763194
Enero	227		2	764483
Enero	223		3	764230
Enero	221	A	3	718885
Enero	219	M	2	764444
Enero	217	M	2	762657
Enero	213	M	2	760179
Enero	212	M	3	760705
Enero	211	A	3	744941
Enero	210		2	764369
Enero	207		1	s/cobro
Enero	206		2	764476
Enero	525	A/M	9	755803
Enero	181	A/M	3	733059
Enero	180		4	763523
Enero	162	M/A	4	750781
Enero	144		2	764475
Enero	141		2	764479
Enero	111	A	3	769357
Enero	105	B	1	762720
Enero	606		2	764518
Enero	351		2	764510
Enero	246A		3	764546
Enero	138		3	764472
Enero	305		3	764493
Enero	165		2	764338
Enero	182		2	764593
Enero	183		2	764576
Enero	185		2	764421
Enero	566		2	764617
Enero	571		2	764569
Enero	572	B	2	764598
Enero	226		2	764551
Enero	531		2	764495
Enero	585		3	764308
Enero	586		2	764036
Enero	603		1	764560
Enero	245		2	764611
Enero	233		1	764563
Enero	548		2	764591
Enero	235		2	764585
Enero	604		2	764559
Enero	216		2	764599
Enero	615		2	764587
Enero	343		1	762056
Enero	582		3	764494
Enero	590		2	764339
Enero	14		3	764650
Enero	624		2	764703
Enero	204		3	764686
Enero	RN	B	1	763449
Enero	RN	M/B	1	758677
Enero	RN	B	2	758675
Enero	RN	B	1	763134
Enero	RN	B	1	763450
Enero	RN	B	1	763424
Enero	RN	B	1	763641
Enero	RN		3	763660
Enero	RN		1	764255
Enero	631		2	764319
Enero	630		2	764577
Enero	625	A	2	764205
Enero	624		2	764703
Enero	622		2	764366
Enero	620	M	1	763933
Enero	618		2	764234
Enero	323	M	2	762697
Enero	615		2	764587
Enero	610	A	2	764144
Enero	609		2	764474
Enero	608		2	764163
Enero	606		2	764518
Enero	605	A	3	763019
Enero	604		2	764559
Enero	590		2	764339
Enero	588		2	764360
Enero	603		2	764278
Enero	585		3	764308
Enero	584		3	764560
Enero	582		3	764494
Enero	581	A	3	762953
Enero	572	B	2	764598
Enero	571		4	764569
Enero	316	M	2	764121
Enero	569	M	3	762591
Enero	568	M	2	764170
Enero	567	A	6	762636
Enero	566		2	764617
Enero	623		3	764129
Enero	563	A	6	764295
Enero	562	M	5	761070
Enero	561	A	3	764310
Enero	552	A	4	668785
Enero	551	B	2	763286
Enero	550	M	4	763191
Enero	549	M	2	764451
Enero	548	M	2	764591
Enero	547	M	2	764487
Enero	546	M	3	762811
Enero	545	M/A	4	763178
Enero	544	M	4	763056
Enero	543	M	2	763894
Enero	542	B	2	763271
Enero	541	M	3	763249
Enero	531		2	764495
Enero	529		2	763940
Enero	528		2	764036
Enero	527	M	3	763172
Enero	526		2	764168
Enero	525	A/M	9	755803
Enero	524	M	6	762573
Enero	522	A	2	756612
Enero	520	M	3	764008
Enero	518		2	764462
Enero	515	M	3	764150
Enero	514	M	5	762850
Enero	513	M	2	764177
Enero	512	A	6	758502
Enero	511		4	764109
Enero	510		2	764260
Enero	508		3	764414
Enero	506	M	3	763909
Enero	505		4	763716
Enero	504		3	764180
Enero	502	M	6	761059
Enero	441		1	760758
Enero	425		2	764292
Enero	353		2	764389
Enero	345		2	764267
Enero	343		1	762056
Enero	324		2	764620
Enero	322	M	3	746074
Enero	305		3	764493
Enero	304		2	764299
Enero	246		2	764567
Enero	246		3	764546
Enero	245		2	764611
Enero	239	M	2	760910
Enero	237	B	1	764356
Enero	235		2	764585
Enero	233		1	764563
Enero	231		3	763194
Enero	227		2	764483
Enero	226		2	764551
Enero	223		2	764675
Enero	221	A	3	718885
Enero	218		2	764636
Enero	217	M	2	762657
Enero	216		2	764599
Enero	213	M	2	760179
Enero	212	M	3	760705
Enero	211	A	3	744941
Enero	209		2	764124
Enero	204		3	764686
Enero	203	A	4	760634
Enero	185		2	764421
Enero	181	A/M	3	733059
Enero	180		4	763523
Enero	165		2	764338
Enero	162	M/A	4	750781
Enero	144		2	764475
Enero	141		2	764479
Enero	111	A	3	769357
Enero	105	B	1	762720
Enero	220		3	764650
Enero	349		3	764653
Enero	565		3	764619
Enero	626		1	764706
Enero	303		1	764624
Enero	133		2	764781
Enero	561		2	764775
Enero	519		2	764719
Enero	570		2	764756
Enero	509		2	764618
Enero	184		2	764639
Enero	352		3	764570
Enero	530		2	764185
Enero	106		2	764608
Enero	507		2	764482
Enero	614		2	764687
Enero	586		4	764741
Enero	616		1	764715
Enero	244		2	764721
Enero	139		1	764743
Enero	628		2	764796
Enero	619		1	764774
Enero	351		2	764716
Enero	332		2	764700
Enero	345		2	764777
Enero	247		1	764762
Enero	210		2	764818
Enero	144		2	764475
Enero	RN	B	1	763449
Enero	RN	M/B	1	758677
Enero	RN	B	2	758675
Enero	RN	B	1	763134
Enero	RN	B	1	763450
Enero	RN	B	1	763424
Enero	RN	B	1	763641
Enero	RN		3	763660
Enero	RN		1	764255
Enero	631		2	764319
Enero	629		2	764749
Enero	628		2	764796
Enero	625	A	2	764205
Enero	620	M	1	763933
Enero	618		2	764234
Enero	614		2	764687
Enero	609		2	764474
Enero	608		2	764163
[truncated: 6,993 more rows]

## Sheet: Abril-May-Jun 2013
Mes	HAB	Catg.	AT
Abril	RN	M	2
Abril	RN	B	1
Abril	RN	A/B	3
Abril	RN	B	1
Abril	RN	B	3
Abril	RN	M	1
Abril	RN	B	1
Abril	RN	B	1
Abril	RN	B	2
Abril	RN	B	1
Abril	RN		1
Abril	RN		3
Abril	RN		2
Abril	634	A	2
Abril	633		2
Abril	632	A	2
Abril	621	A	2
Abril	615	B	2
Abril	614	M	2
Abril	613	A	2
Abril	612	M	2
Abril	610	A	2
Abril	605	M	2
Abril	590		2
Abril	588		3
Abril	587		3
Abril	586		2
Abril	583		2
Abril	572	A	3
Abril	570	M/A	5
Abril	569	A	4
Abril	568	A	4
Abril	567	M/A	5
Abril	566	A/A	5
Abril	565	A/A	5
Abril	564	M	3
Abril	563	M	3
Abril	562	A	3
Abril	561	A	4
Abril	552	A	4
Abril	551	M	3
Abril	550	M	2
Abril	548		2
Abril	547	M	2
Abril	543	M	3
Abril	542	M	3
Abril	541	M	3
Abril	532		2
Abril	528		2
Abril	527		2
Abril	525	M/A	5
Abril	524	B	2
Abril	523	M	2
Abril	521		2
Abril	520	M	3
Abril	518	M	3
Abril	515	M	2
Abril	514	A	4
Abril	512		1
Abril	503		2
Abril	502	M	2
Abril	457		2
Abril	438	A	3
Abril	435	A	3
Abril	432	M	2
Abril	349		3
Abril	343	M	2
Abril	322	M	4
Abril	319	M	2
Abril	315	M	2
Abril	354		2
Abril	308	M	3
Abril	306	A	3
Abril	301	M	2
Abril	244		2
Abril	234		3
Abril	221		2
Abril	220	M	2
Abril	210	A	3
Abril	208	M	2
Abril	207	M	2
Abril	206	M	5
Abril	185		3
Abril	182		4
Abril	180	M	4
Abril	164	M	2
Abril	162	A	4
Abril	115	B	2
Abril	112	M	2
Abril	110	M	2
Abril	108	M	2
Abril	505		2
Abril	507		2
Abril	109	M	2
Abril	511		2
Abril	517		2
Abril	625		2
Abril	627		2
Abril	516		2
Abril	601		1
Abril	211		3
Abril	544		2
Abril	231		2
Abril	571		3
Abril	549		2
Abril	584		2
Abril	519		2
Abril	309		2
Abril	RN		1
Abril	226		1
Abril	585		3
Abril	618		2
Abril	239		2
Abril	241		3
Abril	616		2
Abril	213		3
Abril	RN	M	2
Abril	RN	B	1
Abril	RN	A/B	2
Abril	RN	B	1
Abril	RN	B	3
Abril	RN	M	1
Abril	RN	B	1
Abril	RN	B	1
Abril	RN	B	2
Abril	RN	B	1
Abril	RN	B	1
Abril	RN	B/M	3
Abril	RN	B/M	2
Abril	RN	M	1
Abril	634	A	2
Abril	632	A	2
Abril	631		2
Abril	625	M	2
Abril	622		2
Abril	621	A	2
Abril	618		2
Abril	616	B	2
Abril	613	A	2
Abril	612	M	2
Abril	610		2
Abril	607		3
Abril	606		2
Abril	605	M	2
Abril	604		2
Abril	588		3
Abril	586		2
Abril	585		4
Abril	584	A	2
Abril	587		2
Abril	572	A	3
Abril	510		3
Abril	570	M/A	5
Abril	569	A	4
Abril	568	A	4
Abril	567	M/A	5
Abril	566	A/A	5
Abril	565	A/A	5
Abril	563	M	3
Abril	562	A	3
Abril	561	A	4
Abril	552	A	4
Abril	551	M	3
Abril	550	M	2
Abril	549	A	2
Abril	548		2
Abril	547	M	2
Abril	544	M	2
Abril	543	M	3
Abril	542	M	3
Abril	541	M	3
Abril	302		2
Abril	528		2
Abril	525	M/A	10
Abril	524	B	2
Abril	523	M	2
Abril	521	M	2
Abril	520	M	3
Abril	519	M	2
Abril	518	M	3
Abril	517	B	2
Abril	516		2
Abril	515	M	2
Abril	514	A	4
Abril	507	M	2
Abril	505		2
Abril	503		2
Abril	502	M	2
Abril	441	B	1
Abril	438	A	3
Abril	354		2
Abril	343	M	2
Abril	322	M	4
Abril	326	M	2
Abril	315	M	2
Abril	309		4
Abril	308	M	3
Abril	306	A	3
Abril	301	M	2
Abril	244	M	2
Abril	241		3
Abril	239		2
Abril	513		2
Abril	231		2
Abril	545		2
Abril	221		2
Abril	220	M	2
Abril	211	M	3
Abril	210	A	3
Abril	208	M	2
Abril	207	M	2
Abril	206	M	2
Abril	185		3
Abril	182		4
Abril	180	M	4
Abril	164	M	2
Abril	162	A	4
Abril	112	M	2
Abril	110	M	2
Abril	109	M	2
Abril	108	M	2
Abril	213	M	3
Abril	582		3
Abril	506		2
Abril	602	M	2
Abril	529	B	2
Abril	504		2
Abril	508		2
Abril	443	M	2
Abril	626	B	1
Abril	581		3
Abril	546		3
Abril	601		2
Abril	624		2
Abril	222		2
Abril	140		2
Abril	235		2
Abril	347		2
Abril	617		2
Abril	614		2
Abril	238		3
Abril	628		2
Abril	234		3
Abril	530		2
Abril	446		2
Abril	228		3
Abril	RN	M	2
Abril	RN	B	1
Abril	RN	B	1
Abril	RN	B	1
Abril	RN	B	3
Abril	RN	M	1
Abril	RN	B	1
Abril	RN	B	1
Abril	RN	B	2
Abril	RN	B	1
Abril	RN	B	1
Abril	RN	B/M	3
Abril	RN	B/M	2
Abril	RN	M	2
Abril	634	A	2
Abril	632	A	2
Abril	628		2
Abril	624		2
Abril	621	A	2
Abril	617	M	2
Abril	613	A	2
Abril	612	M	2
Abril	610		2
Abril	607	M	3
Abril	606		2
Abril	602	M	2
Abril	601	M	2
Abril	588	M	3
Abril	587	B	2
Abril	586	B	2
Abril	585	A	4
Abril	582	A	3
Abril	581	A	3
Abril	572	A	3
Abril	570	M/A	3
Abril	567	M/A	3
Abril	566	A/A	5
Abril	565	A/A	6
Abril	563	M	6
Abril	562	A	3
Abril	561	A	4
Abril	552	A	4
Abril	551	M	3
Abril	550	M	2
Abril	549	A	3
Abril	548	M	2
Abril	547	M	2
Abril	546	M	3
Abril	545	M	3
Abril	544	M	2
Abril	543	M	3
Abril	542	M	3
Abril	541	M	3
Abril	530		2
Abril	529	B	2
Abril	528	B	2
Abril	525	M/A	10
Abril	524	B	2
Abril	523	M	2
Abril	521	M	2
Abril	520	M	3
Abril	519	M	2
Abril	518	M	3
Abril	517	M	3
Abril	516	B	2
Abril	515	M	2
Abril	514	A	4
Abril	513		2
Abril	511	A	3
Abril	510		3
Abril	508	A	3
Abril	507	M	3
Abril	506		2
Abril	505		4
Abril	504		2
Abril	503		2
Abril	446		2
Abril	443	M	2
Abril	438	A	3
Abril	354		2
Abril	347		2
Abril	326	M	2
Abril	322	M	4
Abril	315	M	2
Abril	309		2
Abril	308	M	3
Abril	306	A	3
Abril	302	M	2
Abril	301	M	2
Abril	244	M	2
Abril	241		3
Abril	239		2
Abril	238		3
Abril	235	M	2
Abril	234		3
Abril	228		3
Abril	222		2
Abril	221	B	2
Abril	220	M	2
Abril	213	M	3
Abril	211	M	3
Abril	210	A	3
Abril	208	M	2
Abril	206	M	2
Abril	185		4
Abril	182		4
Abril	180	M/M	5
Abril	164	M	2
Abril	162	A	4
Abril	140	M	2
Abril	108	M	2
Abril	183		2
Abril	219		1
Abril	564	M	2
Abril	509		2
Abril	512		2
Abril	107	M	2
Abril	447		2
Abril	353		2
Abril	542		2
Abril	232		2
Abril	110	M	2
Abril	622		2
Abril	440		3
Abril	1332		2
Abril	590	M	3
Abril	226		2
Abril	135		2
Abril	442		3
Abril	247		3
Abril	569	B	2
Abril	102	M	2
Abril	111	M	2
Abril	452		2
Abril	583		2
Abril	201		2
Abril	RN	M	2
Abril	RN	B	1
Abril	RN	B	1
Abril	RN	B	1
Abril	RN	B	3
Abril	RN	M	1
Abril	RN	B	1
Abril	RN	B	1
Abril	RN	B	2
Abril	RN	B	1
Abril	RN	B	1
Abril	RN	B/M	3
Abril	RN	B/M	2
Abril	RN	M	2
Abril	1332		2
Abril	634	A	2
Abril	632	A	2
Abril	612	M	2
Abril	624	A	2
Abril	622		2
Abril	621	A	2
Abril	617	B	2
Abril	613	A	2
Abril	607	M	3
Abril	606	A	2
Abril	602	M	2
Abril	588	M	3
Abril	586	B	2
Abril	585	A	4
Abril	583		2
Abril	582	A	4
Abril	581	A	3
Abril	572	A	4
Abril	544	M/A	3
Abril	547	B	2
Abril	520	M/A	3
Abril	566	A/A	6
Abril	565	M/A	6
Abril	564	M	2
Abril	563	A	7
Abril	561	A	4
Abril	552	A	4
Abril	551	M	3
Abril	549		2
Abril	548	M	2
Abril	242	M	2
Abril	546	M	3
Abril	545	M	3
Abril	542	M	2
Abril	541	M	2
Abril	528	B	2
Abril	525	M/A	10
Abril	524	B	2
Abril	523	M	2
Abril	521	M	2
Abril	444	M	3
Abril	519	M	2
Abril	518	M	2
Abril	517	M	3
Abril	516	B	2
Abril	514	A	4
Abril	513	M	2
Abril	512		1
Abril	511	M	2
Abril	510		3
Abril	509		2
Abril	508	M	3
Abril	507	M	3
Abril	506	M	2
Abril	505		2
Abril	504		2
Abril	503		2
Abril	452		2
Abril	447		1
Abril	443	M	2
Abril	442		3
Abril	441	M	3
Abril	440		3
Abril	438	A	3
Abril	353		2
Abril	326	M	2
Abril	322	M	4
Abril	315	M	2
Abril	311	M	2
Abril	309		2
Abril	308	M	3
Abril	306	A	3
Abril	302	M	2
Abril	529	M	2
Abril	247	M	3
Abril	244	M	2
Abril	238		3
Abril	236		2
Abril	234	M	3
Abril	232		2
Abril	228	B	3
Abril	226		3
Abril	222		2
Abril	221	B	2
Abril	219		1
Abril	213	M	3
Abril	210	A	3
Abril	208	M	2
Abril	201		2
Abril	185	A	4
Abril	183	A	2
Abril	182	A	4
Abril	180	M/M	6
Abril	162	A	4
Abril	140	M	2
Abril	135		2
Abril	111	M	2
Abril	110	B	2
Abril	107	B	2
Abril	102	M	2
Abril	104	M	3
Abril	562	M	2
Abril	570	A	4
Abril	571		3
Abril	543		2
Abril	1336		2
Abril	625		2
Abril	590		2
Abril	567		3
Abril	609		2
Abril	164		2
Abril	568		3
Abril	550	M	2
Abril	509		2
Abril	515		2
Abril	605		1
Abril	601		2
Abril	350		2
Abril	436		2
Abril	437		1
Abril	351		2
Abril	532		2
Abril	522		1
Abril	435		2
Abril	620		2
Abril	527		2
Abril	630		3
Abril	RN	M	2
Abril	RN	B	1
Abril	RN	B	1
Abril	RN	B	1
Abril	RN	B	3
Abril	RN	M	1
Abril	RN	B	1
Abril	RN	B	1
Abril	RN	B	2
Abril	RN	B	1
Abril	RN	B	1
Abril	RN	B/M	3
Abril	RN	B/M	2
Abril	RN	M	2
Abril	1336		2
Abril	634	A	2
Abril	632	A	2
Abril	630		3
Abril	626	M	2
Abril	625	M	2
Abril	624	A	2
Abril	621	A	2
Abril	620		2
Abril	612	M	2
Abril	611	B	2
Abril	609		2
Abril	607	M	3
Abril	606	A	2
Abril	602	M	2
Abril	590	M	2
Abril	588	M	3
Abril	585	A	4
Abril	583	M	2
Abril	582	A	4
Abril	581	A	3
Abril	572	M	3
Abril	550		3
Abril	570	A	4
Abril	569	M	3
Abril	568	A	3
Abril	567	A	3
Abril	566	M/A	5
Abril	565	M/A	6
Abril	589	M	2
Abril	563	M	5
Abril	562	M	2
Abril	561	A	6
Abril	552	A	4
Abril	551	M	3
Abril	549	M	2
Abril	548	M	2
Abril	547	B	2
Abril	546	M	3
Abril	545	M	3
Abril	544	A	3
Abril	543		2
Abril	542	M	2
Abril	541	M	2
Abril	532	M	2
Abril	529	M	3
Abril	527		2
Abril	525	M/A	5
Abril	524	B	2
Abril	523	M	2
Abril	522		1
Abril	521	M	2
Abril	520	M/A	3
Abril	519	M	2
Abril	517	M	3
Abril	516	B	2
Abril	515	M	2
Abril	514	A	4
Abril	513	M	2
Abril	512		1
Abril	511	M	2
Abril	510		3
Abril	509		2
Abril	508	M	3
Abril	507	M	3
Abril	506	M	2
Abril	505		2
Abril	504		2
Abril	503		2
Abril	447		1
Abril	444	M	3
Abril	442		3
Abril	441	M	3
Abril	440		2
Abril	438	A	3
Abril	437		1
Abril	436	M	2
Abril	435	M	2
Abril	353		2
Abril	352		2
Abril	351		2
Abril	350	M	2
Abril	326	M	2
Abril	322	M	4
Abril	315	M	2
Abril	586	M	2
Abril	309		2
Abril	308	M	3
Abril	306	A	3
Abril	302	M	2
Abril	247	M	3
Abril	242	M	2
Abril	239	M	3
Abril	236		2
Abril	234	M	3
Abril	232		2
Abril	226		3
Abril	210	A	3
Abril	201		2
Abril	185	A	4
Abril	183	A	2
Abril	180	M/M	5
Abril	164		2
Abril	162	A	4
Abril	135		2
Abril	111	M	2
Abril	107	B	2
Abril	104	M	3
Abril	143		2
Abril	564	A	3
Abril	1421		2
Abril	528		2
Abril	223		1
Abril	512		2
Abril	222		2
Abril	204		1
Abril	108		2
Abril	455		2
Abril	628		2
Abril	604		2
Abril	584		2
Abril	571	A	3
Abril	165		2
Abril	610		2
Abril	629		2
Abril	439		3
Abril	229		2
Abril	RN	M	2
Abril	RN	B	1
Abril	RN	B	1
Abril	RN	B	1
Abril	RN	B	3
Abril	RN	M	1
Abril	RN	B	1
Abril	RN	B	1
Abril	RN	B	2
Abril	RN	B	1
Abril	RN	B	1
Abril	RN	B/M	3
Abril	RN	B/M	2
Abril	RN	M	2
Abril	1421		2
Abril	1336		2
Abril	632	A	2
Abril	630		2
Abril	629		2
Abril	628		2
Abril	627		2
Abril	625	M	2
Abril	624	A	2
Abril	621	A	2
Abril	620		2
Abril	612	M	2
Abril	610		2
Abril	609		2
Abril	607	M	3
Abril	606	A	2
Abril	604		2
Abril	603		2
Abril	602	M	2
Abril	601		3
Abril	590	M	2
Abril	589	M	2
Abril	588	M	3
Abril	586	M	2
Abril	585	A	4
Abril	584		2
Abril	583	M	2
Abril	582	A	4
Abril	572	M	3
Abril	570	A	4
Abril	569	M	3
Abril	568	A	3
Abril	567	A	3
Abril	566	M/A	5
Abril	565	M/A	6
Abril	564	A	3
Abril	563	M	5
Abril	562	M	2
Abril	561	A	6
Abril	552	A	4
Abril	551	M	3
Abril	550		3
Abril	549	M	2
Abril	548	M	2
Abril	547	B	2
Abril	546	M	3
Abril	545	M	3
Abril	544	A	3
Abril	542	M	2
Abril	541	M	2
Abril	532	M	2
Abril	529	M	3
Abril	528		2
Abril	527		2
Abril	526	A	3
Abril	525	M/A	5
Abril	524	B	2
Abril	523	M	2
Abril	522		1
Abril	520	M/A	3
Abril	519	M	2
Abril	517	M	3
Abril	516	B	2
Abril	515	M	2
Abril	514	A	4
Abril	513	M	2
Abril	512		2
Abril	511	M	2
Abril	510		3
Abril	508	M	3
Abril	507	M	3
Abril	505		2
Abril	504		2
Abril	503		2
Abril	455		2
Abril	445		2
Abril	442		3
Abril	439		3
Abril	437	M	2
Abril	436	M	2
Abril	435	M	2
Abril	352		2
Abril	346		2
Abril	326	M	2
Abril	322	M	4
Abril	315	M	2
Abril	308	M	3
Abril	306	A	3
Abril	302	M	2
Abril	242	M	2
Abril	239	M	3
Abril	234	M	3
Abril	232		2
Abril	229		2
Abril	222		2
Abril	210	A	3
Abril	201		2
Abril	185	A	4
Abril	183	A	2
Abril	180	M/M	5
Abril	165		2
Abril	164		2
Abril	162	A	4
Abril	143		2
Abril	108		2
Abril	104	M	3
Abril	RN	M	2
Abril	RN	B	1
Abril	RN	M/B	3
Abril	RN	B	1
Abril	RN	M/B	3
Abril	RN	B	1
Abril	RN	B	1
Abril	RN	B	1
Abril	RN	M/B	1
Abril	RN	B	1
Abril	RN	B	1
Abril	RN	B/M	2
Abril	RN	B/M	4
Abril	RN	M	2
Abril	RN	B	1
Abril	1432	M	2
Abril	1421		2
Abril	634	M	2
Abril	632	A	2
Abril	631		2
Abril	630	M	2
Abril	627		2
Abril	626		2
Abril	624	A	2
Abril	623		2
Abril	621	A	2
Abril	619		2
Abril	618		2
Abril	617		2
Abril	616	B	2
Abril	612	M	2
Abril	611		2
Abril	604		2
Abril	603		2
Abril	602	M	2
Abril	601		3
Abril	590	M	3
Abril	589		2
Abril	588	M	3
Abril	587		2
Abril	586		2
Abril	585	A	4
Abril	582	A	4
Abril	581		2
Abril	572	M	3
Abril	570	A	4
Abril	569	M	3
Abril	567	A	3
Abril	563	M	3
Abril	562	A	4
Abril	561	A	6
Abril	552	A	4
Abril	551	M	2
Abril	548	M	3
Abril	546	M	3
Abril	545	M	3
Abril	544	A	3
Abril	543	M	2
Abril	542	M	3
Abril	541	M	2
Abril	531	A	3
Abril	530		2
Abril	529	M	3
Abril	528		2
Abril	527		2
Abril	525	M/A	10
Abril	524	B	2
Abril	523	M	2
Abril	521	A	3
Abril	520	M/A	3
Abril	519	B	2
Abril	518	M/A	4
Abril	517	M	3
Abril	516	B	2
Abril	515	M	2
Abril	514	A	4
Abril	513	M	2
Abril	512	A	3
Abril	510		3
Abril	507	M/A	3
Abril	505		2
Abril	504		2
Abril	503	M	2
Abril	502	M	2
Abril	457		2
Abril	446	M	2
Abril	445		2
Abril	441		2
Abril	439	M	2
Abril	346		2
Abril	338		2
Abril	336		2
Abril	326	M	2
Abril	325	M	3
Abril	323		2
Abril	322	M	4
Abril	315	M	2
Abril	306	A	3
Abril	305	M	2
Abril	245		3
Abril	242	M	2
Abril	229		2
Abril	222		2
Abril	221		2
Abril	219	M	3
Abril	210	A	3
Abril	204	M	3
Abril	201		2
Abril	185	M	3
Abril	183	A	2
Abril	180	M/M	5
Abril	162	A	5
Abril	143		2
Abril	135		1
Abril	108	M	2
Abril	106	M	2
Abril	105	M	3
Abril	104	M	2
Abril	565		3
Abril	508		2
Abril	509		2
Abril	511		3
Abril	522		2
Abril	583		2
Abril	341		3
Abril	313		2
Abril	303		3
Abril	308		3
Abril	319		2
Abril	564	M	3
Abril	549	M	2
Abril	550
Abril	506		2
Abril	182		2
Abril	437		2
Abril	609		2
Abril	606		2
Abril	348	M	2
Abril	243	M	2
Abril	615		2
Abril	628		2
Abril	244		3
Abril	629		2
Abril	625		2
Abril	526		2
Abril	RN	M	2
Abril	RN	B	1
Abril	RN	M/B	3
Abril	RN	B	1
Abril	RN	M/B	3
Abril	RN	B	1
Abril	RN	B	1
Abril	RN	B	1
Abril	RN	B	1
Abril	RN	B	1
Abril	RN	B/M	2
Abril	RN	M/M	4
Abril	RN	M	2
Abril	RN	B	1
Abril	1432	M	2
Abril	634	M	2
Abril	632	A	2
Abril	631		2
Abril	629		3
Abril	628		2
Abril	627	M	2
Abril	626		2
Abril	625	M	2
Abril	623		2
Abril	622		2
Abril	621	A	2
Abril	618	A	2
Abril	615	M	2
Abril	612	M	2
Abril	611		2
Abril	609		2
Abril	607		2
Abril	606		2
Abril	605	M	2
Abril	604	M	2
Abril	603	A	2
Abril	602	M	2
Abril	601		2
Abril	527	M	4
Abril	584		2
Abril	588	M	3
Abril	587		2
Abril	586		2
Abril	585	A	4
Abril	582	A	4
Abril	572	M	6
Abril	570	A	4
Abril	569	M	3
Abril	567	A	3
Abril	565		3
Abril	564	M	3
Abril	563	M	3
Abril	562	A	4
Abril	561	A	6
Abril	552	A	4
Abril	551	M	2
Abril	550	A	2
Abril	549	M	2
Abril	548	M	3
Abril	546	M	3
Abril	544	A	3
Abril	543	M	2
Abril	542	M	2
Abril	541	M	2
Abril	531	A	3
Abril	530		2
Abril	528		2
Abril	526		2
Abril	525	M/A	8
Abril	571	B	2
Abril	523	M	2
Abril	522		2
Abril	521	A	3
Abril	520	M/A	3
Abril	518	M/A	4
Abril	517	M	3
Abril	516	B	2
Abril	514	A	4
Abril	513	M	2
Abril	342	A	3
Abril	511		3
Abril	510		3
Abril	509		2
Abril	508		2
Abril	435		2
Abril	505		2
Abril	504		2
Abril	457	M	3
Abril	449		2
Abril	446	M	2
Abril	445	M	2
Abril	441	B	1
Abril	440		2
Abril	437		2
Abril	434		3
Abril	348	M	2
Abril	346		2
Abril	341	M	3
Abril	336	A	3
Abril	326	M	2
Abril	325	M	3
Abril	322	M	4
Abril	319	M	2
Abril	315	M	2
Abril	314		2
Abril	311	M	2
Abril	308	M	3
Abril	306	A	3
Abril	305	M	2
Abril	303	M	3
Abril	245	M	3
Abril	244	M	3
Abril	243	M	2
Abril	229		2
Abril	228	M	3
Abril	222		2
Abril	220		2
Abril	219	M	2
Abril	210	A	3
Abril	201		2
Abril	185	M	4
Abril	183	A	2
Abril	182		2
Abril	180	M/M	5
Abril	162	A	5
Abril	135	B	1
Abril	106	M	2
Abril	105	M	2
Abril	104	M	2
Abril	142		2
Abril	1325		1
Abril	532		2
Abril	506		2
Abril	507		2
Abril	225	M	3
Abril	318		2
Abril	515		2
Abril	454		2
Abril	1326	B	1
Abril	581		3
Abril	213		2
Abril	620		2
Abril	626		2
Abril	442		2
Abril	529		3
Abril	545		2
Abril	111	B	1
Abril	204		2
Abril	566		2
Abril	RN	M	2
Abril	RN	B	1
Abril	RN	M/B	3
Abril	RN	B	1
Abril	RN	M/B	3
Abril	RN	B	1
Abril	RN	B	1
Abril	RN	B	1
Abril	RN	B	1
Abril	RN	B	1
Abril	RN	B/M	2
Abril	RN	M/M	4
Abril	RN	M	2
Abril	RN	B	1
Abril	1326	B	1
Abril	1325		1
Abril	634	M	2
Abril	632	A	2
Abril	631	A	2
Abril	629	M	3
Abril	628	A	2
Abril	626	M	2
Abril	625	M	2
Abril	623	A	2
Abril	622	A	2
Abril	621	A	2
Abril	620	B	2
Abril	619		2
Abril	618	A	2
Abril	612	M	2
Abril	605	M	2
Abril	602	M	2
Abril	588	M	3
Abril	587	M	2
Abril	585	A	3
Abril	455	M	2
Abril	582	A	4
Abril	581	M	3
Abril	570	A	4
Abril	569	M	3
Abril	567	A	3
Abril	547		2
Abril	565		3
Abril	564	M	3
Abril	563	M	3
Abril	562	A	3
Abril	561	A	6
Abril	552	A	4
Abril	551	M	4
Abril	550	A	2
Abril	548	M	3
Abril	545		2
Abril	572	A	6
Abril	543	M	2
Abril	542	M	2
Abril	541	M	2
Abril	532		2
Abril	531	M	3
Abril	530		2
Abril	529		3
Abril	527	M	4
Abril	526	A	4
Abril	525	M/A	8
Abril	524	B	2
Abril	523	M	2
Abril	522		2
Abril	521	A	3
Abril	520	M/A	3
Abril	518	M/A	4
Abril	517	M	3
Abril	516	B	2
Abril	515		2
Abril	514	A	4
Abril	513	M	2
Abril	511		3
Abril	510		3
Abril	509		2
Abril	508		2
Abril	507		2
Abril	506		2
Abril	505	A	4
Abril	504		2
Abril	457	M	3
Abril	456		2
Abril	454		2
Abril	445	M	2
Abril	442	M	2
Abril	441	B	1
Abril	440		2
Abril	434	B	2
Abril	348	M	2
Abril	342	A	3
Abril	341	M	3
Abril	336	M	3
Abril	326	M	2
Abril	325	A	2
Abril	322	M	4
Abril	319	M	2
Abril	318		2
Abril	315	M	2
Abril	314		2
Abril	311	M	2
Abril	306	A	3
Abril	303	M	2
Abril	245	M	2
Abril	244	B	3
Abril	243	M	2
Abril	233		3
Abril	232		2
Abril	229	M	2
Abril	228	M	3
Abril	225	M	3
Abril	222		2
Abril	219	M	2
Abril	215	M	3
Abril	213		2
Abril	210	A	3
Abril	204	M	2
Abril	202		2
Abril	201		2
Abril	185	M	4
Abril	183	A	2
Abril	182		2
Abril	180	M/M	5
Abril	162	A	5
Abril	144		2
Abril	142		2
Abril	135	B	1
Abril	111	B	1
Abril	106	B	2
Abril	105	M	2
Abril	617		1
Abril	606		3
Abril	502		2
Abril	546		2
Abril	571	A	3
Abril	549		2
Abril	519		2
Abril	503	M	2
Abril	339	M	2
Abril	354		1
Abril	206		2
Abril	212		3
Abril	626		2
Abril	444		2
Abril	586	A	3
Abril	583	M	2
Abril	227		3
Abril	584		2
Abril	327		2
Abril	304		2
Abril	430		2
Abril	566		3
Abril	544		2
Abril	610		2
Abril	RN	M	2
Abril	RN	B	1
Abril	RN	M/B	3
Abril	RN	B	1
Abril	RN	M/B	3
Abril	RN	B	1
Abril	RN	B	1
Abril	RN	B	1
Abril	RN	B	1
Abril	RN	B	1
Abril	RN	B/M	2
Abril	RN	M/M	4
Abril	RN	M	2
Abril	RN	B	1
Abril	1326	B	1
Abril	634	M	2
Abril	632	A	2
Abril	631	A	2
Abril	629	M	3
Abril	628	A	2
Abril	626		2
Abril	623	A	2
Abril	622	A	2
Abril	621	A	2
Abril	618	A	2
Abril	616		4
Abril	615	M	3
Abril	613		2
Abril	612	M	2
Abril	610		2
Abril	605	M	2
Abril	602	M	2
Abril	589	M	2
Abril	587	M	2
Abril	586	A	3
Abril	585	A	3
Abril	584		3
Abril	582	A	4
Abril	588	M	3
Abril	572	A	6
Abril	571	A	3
Abril	570	A	4
Abril	569	M	3
Abril	567	A	3
Abril	566		3
Abril	565		4
Abril	564	M	3
Abril	563	M	3
Abril	562	A	3
Abril	561	A	6
Abril	552	A	4
Abril	551	M	4
Abril	550	A	2
Abril	549		2
Abril	548	M	3
Abril	547		2
Abril	617		2
Abril	544		2
Abril	543	M	2
Abril	542		2
Abril	541	M	2
Abril	531	M	3
Abril	530		2
Abril	529		3
Abril	527	M	4
Abril	526	A	4
Abril	525	M/A	8
Abril	524	B	2
Abril	523	M	2
Abril	522		2
Abril	520	M/A	3
Abril	519		2
Abril	518	M/A	4
Abril	517	M	3
Abril	516	B	2
Abril	515		2
Abril	514	A	4
Abril	513	M	2
Abril	511		3
Abril	509		2
Abril	506		2
Abril	505	A	4
Abril	503	M	2
Abril	502		2
Abril	457	M	2
Abril	456		2
Abril	455	M	2
Abril	454		2
Abril	444		2
Abril	441	B	1
Abril	434	B	2
Abril	430		2
Abril	354	B	1
Abril	348	M	2
Abril	341	M	3
Abril	339	M	2
Abril	336	M	4
Abril	327		2
Abril	326	M	2
Abril	322	M	4
Abril	315	M	2
Abril	314		2
Abril	311	M	2
Abril	306	A	3
Abril	304		2
Abril	303	M	2
Abril	245	M	2
Abril	244	B	3
Abril	243	M	2
Abril	237	A	3
Abril	233		3
Abril	229	M	2
Abril	227		3
Abril	225	M	3
Abril	222		2
Abril	215	M	3
Abril	213		2
Abril	212		3
Abril	210	A	3
Abril	206		2
Abril	204	M	2
Abril	202		2
Abril	201		1
Abril	185	M	4
Abril	183	A	2
Abril	180	M/M	5
Abril	162	A	5
Abril	111	B	1
Abril	105	M	2
Abril	508		2
Abril	545		2
Abril	510		3
Abril	234		3
Abril	239		2
Abril	334		1
Abril	440		2
Abril	211		2
Abril	607		2
Abril	583		2
Abril	620		2
Abril	434		2
Abril	RN		1
Abril	449		2
Abril	568		2
Abril	604		2
Abril	432		1
Abril	343		2
Abril	230		2
Abril	RN	M	2
Abril	RN	B	1
Abril	RN	M/B	3
Abril	RN	B	1
Abril	RN	M/B	3
Abril	RN	B	1
Abril	RN	B	1
Abril	RN	B	1
Abril	RN	B/M	2
Abril	RN	M/M	4
Abril	RN	M	2
Abril	RN	B	1
Abril	RN		1
Abril	430		2
Abril	1326	B	1
Abril	634	M	2
Abril	632	A	2
Abril	631	A	2
Abril	502		3
Abril	628	A	2
Abril	627		2
Abril	626	M	2
Abril	625	M	2
Abril	621	A	2
Abril	620		2
Abril	618	A	2
Abril	617		2
Abril	616		4
Abril	615	M	3
Abril	613	M	2
Abril	612	M	2
Abril	610		2
Abril	607		2
Abril	605	M	2
Abril	604		2
Abril	602	M	2
Abril	601	B	1
Abril	586	M	3
Abril	585	M	2
Abril	584	M	3
Abril	583	M	2
Abril	582	M	3
Abril	581	A	4
Abril	572	A	5
Abril	571	M	3
Abril	570	A	5
Abril	569	M	3
Abril	568	M	2
Abril	567	A	6
Abril	566		3
Abril	549		4
Abril	564	M	3
Abril	563	M	3
Abril	521	A	5
Abril	561	A	6
Abril	552	A	4
Abril	551	M	4
Abril	550	A	2
Abril	236	M	3
Abril	547	M	2
Abril	545	M	2
Abril	544	M	2
Abril	542		3
Abril	541	M	2
Abril	531	M	3
Abril	530		2
Abril	527	M	4
Abril	526	A	4
Abril	525	M/A	8
Abril	524	B	2
Abril	523	M	2
Abril	522		2
Abril	520	M/A	3
Abril	519		2
Abril	518	M/A	2
Abril	517	M	3
Abril	516	B	2
Abril	514	A	4
Abril	513	M	2
Abril	510		3
Abril	509		2
Abril	508		2
Abril	506		2
Abril	505	A	4
Abril	504	M	2
Abril	503	M	2
Abril	457	M	2
Abril	455	B	2
Abril	450		2
Abril	449		2
Abril	440		2
Abril	434		2
Abril	432		1
Abril	543		2
Abril	354	B	1
Abril	348	M	2
Abril	343		2
Abril	339	M	2
Abril	336	M	4
Abril	334		1
Abril	326	M	2
Abril	322	M	4
Abril	315	M	2
Abril	314		2
Abril	306	A	3
Abril	239	M	2
Abril	237	A	3
Abril	234	A	3
Abril	233		3
Abril	230		2
Abril	229	M	3
Abril	227		1
Abril	225	M	4
Abril	222		2
Abril	215	M	3
Abril	213		2
Abril	212		3
Abril	211		2
Abril	210	A	3
Abril	208	B	2
Abril	206		2
Abril	204	M	2
Abril	202		2
Abril	185	M	4
Abril	183	A	2
Abril	180	M/M	4
Abril	162	A	4
Abril	142		2
Abril	105	M	2
Abril	182		2
Abril	452		1
Abril	565		4
Abril	205	M	3
Abril	548		2
Abril	132		1
Abril	181		2
Abril	543	A	3
Abril	546		1
Abril	511		2
Abril	507		2
Abril	629		2
Abril	515		2
Abril	214		3
Abril	219		1
Abril	447	M	3
Abril	609		2
Abril	446		2
Abril	624		2
Abril	353		2
Abril	RN		1
Abril	436		2
Abril	111		2
Abril	RN	M	2
Abril	RN	B	1
Abril	RN	M/B	3
Abril	RN	B	1
Abril	RN	M/B	3
Abril	RN	B	1
Abril	RN	B	1
Abril	RN	B	1
Abril	RN	B/M	2
Abril	RN	M/M	4
Abril	RN	M	2
Abril	RN	B	1
Abril	RN		1
Abril	RN		1
Abril	1326	B	1
Abril	634	M	2
Abril	632	A	2
Abril	631	A	2
Abril	629		2
Abril	627		2
Abril	625	M	2
Abril	624		2
Abril	620		2
Abril	619		2
Abril	617		3
Abril	616	A	2
Abril	612	M	2
Abril	609		2
Abril	607		2
Abril	605	M	2
Abril	602	M	2
Abril	601	B	1
Abril	586	M	3
Abril	585	M	2
Abril	584	M	3
Abril	583	M	2
Abril	582	M	3
Abril	581	A	4
Abril	572	A	3
Abril	571	M	3
Abril	570	A	5
Abril	569	M	3
Abril	567	A	6
Abril	566		3
Abril	565		4
Abril	564	M	3
Abril	561	A	6
Abril	552	A	4
Abril	551	M	3
Abril	548		2
Abril	547	M	2
Abril	545	M	2
Abril	544	M	2
Abril	543	A	3
Abril	541	M	2
Abril	527	M	4
Abril	526	A	4
Abril	525	M/A	8
Abril	524	B	2
Abril	523	M	2
Abril	522		2
Abril	521	A	5
Abril	520	M/A	3
Abril	519		4
Abril	518	M/A	2
Abril	517	M	3
Abril	515		2
Abril	514	A	4
Abril	513	M	2
Abril	512	M	2
Abril	511		2
Abril	507		2
Abril	506	M	3
Abril	505	A	4
Abril	503	M	2
Abril	502		3
Abril	457	M	2
Abril	447	M	3
Abril	446		2
Abril	436		2
Abril	354	B	1
Abril	353		2
Abril	343		2
Abril	339	M	2
Abril	326	M	2
Abril	322	M	4
Abril	315	M	2
Abril	314		2
Abril	306	A	3
Abril	303	M	2
Abril	245		2
Abril	239	M	2
Abril	237	A	3
Abril	236	M	3
Abril	234	A	3
Abril	233		3
Abril	230		2
Abril	229	M	3
Abril	227		1
Abril	225	M	4
Abril	214		3
Abril	213		2
Abril	212		3
Abril	210	A	3
Abril	208	B	2
Abril	206		2
Abril	205	M	2
Abril	204	M	2
Abril	185	M	4
Abril	183	A	2
Abril	182		2
Abril	181		2
Abril	180	M/M	4
Abril	162	A	4
Abril	111		2
Abril	105	M	2
Abril	RN	B	1
Abril	RN	B	1
Abril	RN	B/B	2
Abril	RN	B	1
Abril	RN	M/B	3
Abril	RN	B	1
Abril	RN	B	1
Abril	RN	M/B	3
Abril	RN	A/M	4
Abril	RN	A/M	4
Abril	RN	A	3
Abril	RN	B	1
Abril	RN	B	1
Abril	RN		1
Abril	RN		1
Abril	RN	B	1
Abril	1326	B	1
Abril	622	B	2
Abril	621	B	2
Abril	620		2
Abril	619		2
Abril	617		3
Abril	616	A	2
Abril	612	M	2
Abril	610	B	2
Abril	609	M	3
Abril	604	A	3
Abril	601	B	1
Abril	587		2
Abril	586	M/A	6
Abril	585	M	2
Abril	584	M	3
Abril	583		3
Abril	588	M	3
Abril	571	A	3
Abril	570	M	2
Abril	569	M	2
Abril	568	A	3
Abril	567	A	5
Abril	566	M	3
Abril	565	A	3
Abril	564	M	3
Abril	562	M	3
Abril	561	A	6
Abril	552	A	4
Abril	548	M	5
Abril	547	M	2
Abril	546	A	3
Abril	545	M/A	5
Abril	543	A	3
Abril	541	M	2
Abril	530	A	3
Abril	529	M	2
Abril	527	M	2
Abril	526	A	4
Abril	525	M/A	8
Abril	524	B	2
Abril	523	M	2
Abril	522	M	2
Abril	521	A	3
Abril	520	M/A	3
Abril	519		4
Abril	518	M/A	4
Abril	516	M	2
Abril	515	M	3
Abril	514	A	4
Abril	513	B	2
Abril	512	M	2
Abril	511	M	2
Abril	510	M	2
Abril	508	M	2
Abril	507		2
Abril	506	M	3
Abril	505	A	4
Abril	504	M	2
Abril	503	M	2
Abril	457	M	2
Abril	444		2
Abril	440	B	2
Abril	437	M	2
Abril	434	M	2
Abril	353		2
Abril	343		2
Abril	326	M	2
Abril	322	M	4
Abril	315	M	2
Abril	306	A	3
Abril	303	M	2
Abril	245		2
Abril	239	M	2
Abril	237	A	3
Abril	236	M	3
Abril	235		3
Abril	233		3
Abril	221	M	3
Abril	214	M	2
Abril	213		2
Abril	212		3
Abril	208	B	2
Abril	206	B	2
Abril	205	M	2
Abril	204	M	2
Abril	185	M	4
Abril	183	A	2
Abril	182		3
Abril	181		1
Abril	180	M	3
Abril	163		2
Abril	162	A	4
Abril	115		2
Abril	112		2
Abril	105	M	2
Abril	563	M	2
Abril	542		2
Abril	509		2
Abril	328		1
Abril	325		2
Abril	308		2
Abril	304		2
Abril	629		2
Abril	218		3
Abril	618		2
Abril	626		2
Abril	RN		2
Abril	RN		2
Abril	RN		1
Abril	244		3
Abril	432		3
Abril	234		3
Abril	337		2
Abril	RN	B	1
Abril	RN	B	1
Abril	RN	M/B	2
Abril	RN	B	1
Abril	RN	M/B	3
Abril	RN	B	1
Abril	RN	M/B	3
Abril	RN	A/M	4
Abril	RN	A/M	4
Abril	RN	M	3
Abril	RN	B	1
Abril	RN	B	1
Abril	RN	B	1
Abril	RN	M	2
Abril	RN	M	2
Abril	RN	B	1
Abril	629	B	2
Abril	626	M	2
Abril	622	M	2
Abril	620	M	2
Abril	619	A	2
Abril	618	M	2
Abril	617	A/B	3
Abril	616	A	2
Abril	612	M	2
Abril	609	A	3
Abril	607	A	2
Abril	606	A	2
Abril	590	A	2
Abril	588	M	3
Abril	587		2
Abril	586	M/A	5
Abril	585	M	2
Abril	584	M	3
Abril	583	M	3
Abril	571	A	3
Abril	570	M	2
Abril	569	M	2
Abril	568	A	3
Abril	567	A	5
Abril	566	M	3
Abril	565	A	3
Abril	564	M	3
Abril	513	M	2
Abril	561	A	6
Abril	552	A	4
Abril	549	M	3
Abril	548	M	6
Abril	547	M	2
Abril	209	A	3
Abril	545	M/A	5
Abril	543	A	3
Abril	542		2
Abril	541	M	3
Abril	529	M	2
Abril	527	M	2
Abril	526	A/B	4
Abril	525	M/A	8
Abril	524	B	2
Abril	523	M	2
Abril	522	M	2
Abril	521	M	3
Abril	520	M/A	3
Abril	519	M/A	4
Abril	518	M/A	4
Abril	516	B	2
Abril	515	M	3
Abril	514	A	4
Abril	512	M	2
Abril	511	M	2
Abril	510	M	2
Abril	509	M	2
Abril	508	M	2
Abril	506	M	3
Abril	505	A	4
Abril	429	B	1
Abril	503	B	2
Abril	502	A	3
Abril	457	M	2
Abril	456	A	2
Abril	455	M	2
Abril	451	A	2
Abril	446		2
Abril	444	M	2
Abril	437	M	2
Abril	432	M	3
Abril	353		2
Abril	343	A	2
Abril	341	B	2
Abril	337	M	2
Abril	326	M	2
Abril	322	A	4
Abril	315	M	2
Abril	308	M	2
Abril	306	A	3
Abril	304	M	2
Abril	303	M	2
Abril	245		2
Abril	244	M	3
Abril	572	M	2
Abril	237	A	3
Abril	236	A	3
Abril	234	M	3
Abril	233		4
Abril	221	M	3
Abril	218	M	3
Abril	216	M	2
Abril	214	M	2
Abril	213	A	2
Abril	208	B	2
Abril	206	B	1
Abril	205	M	2
Abril	204	M	2
Abril	185	M	6
Abril	183	A	4
Abril	182	A	4
Abril	181		1
Abril	180	MA	5
Abril	162	M	4
Abril	115	M	2
Abril	112	M	2
Abril	105	M	2
Abril	310	B	1
Abril	581	M	2
Abril	628		1
Abril	591	M	3
Abril	210		2
Abril	245	M	3
Abril	562		2
Abril	550	A	2
Abril	239	B	2
Abril	634	M	3
Abril	630		2
Abril	544	M	2
Abril	220		3
Abril	102	M	2
Abril	235	M	3
Abril	453		2
Abril	334	M	2
Abril	342	B	1
Abril	352	M	1
Abril	RN	B	1
Abril	504		2
Abril	507		2
Abril	613	M	3
Abril	RN	B	1
Abril	RN	B	1
Abril	RN	B/B	2
Abril	RN	B	1
Abril	RN	M/B	3
Abril	RN	B	1
Abril	RN	M/B	3
Abril	RN	A/M	4
Abril	RN	A/M	4
Abril	RN	M	3
Abril	RN	B	1
Abril	RN	B	1
Abril	RN	B	1
Abril	RN	M	2
Abril	RN	M	2
Abril	RN	B	1
Abril	RN		1
Abril	634		3
Abril	628	A	2
Abril	626	M	2
Abril	622	M	2
Abril	620	M	2
Abril	618	M	2
Abril	616	A	2
Abril	613	B	3
Abril	612	M	2
Abril	611	M	2
Abril	610	A	2
Abril	609	M	3
Abril	607	A	2
Abril	606	A	2
Abril	605		2
Abril	604		2
Abril	601	B	2
Abril	590	M	2
Abril	589	M	2
Abril	587	M	3
Abril	586	M/A	3
Abril	585	M	2
Abril	584	M	3
Abril	588	M	3
Abril	581	M	2
Abril	571	A	4
Abril	570	M	2
Abril	569	M	2
Abril	568	A	3
Abril	567	M	6
Abril	565	A	3
Abril	561	A	6
Abril	552	A	5
Abril	549	M	3
Abril	548	A	6
Abril	546	M	3
Abril	545	M/A	2
Abril	544	M	2
Abril	543	A	3
Abril	542	M	2
Abril	541	M	3
Abril	529	M	2
Abril	526	A	4
Abril	525	M/A	8
Abril	524	B	2
Abril	523	M	2
Abril	522	M	2
Abril	347	A	3
Abril	520	M/A	3
Abril	519	M/A	4
Abril	518	M/A	4
Abril	515	M	3
Abril	514	A	4
Abril	513	M	2
Abril	335	M	2
Abril	563	M	3
Abril	508	M	2
[truncated: 8,791 more rows]

## Sheet: Julio-Ago-Sep 2013
Mes	HAB	Catg.	AT	CODIGO
Julio	RN	M/B	3	781123
Julio	RN	M/B	4	772213
Julio	RN	M	2	781124
Julio	RN	B	1	777924
Julio	RN	B	1	781671
Julio	RN	B	1	779643
Julio	RN	B	1	781324
Julio	RN	B	1	777734
Julio	RN	B	1	781672
Julio	RN	M	2	783227
Julio	1621		1	783261
Julio	1618		2	783415
Julio	1321		2	783730
Julio	1320	M	2	783609
Julio	1307	M	2	783744
Julio	1306	B	2	783688
Julio	630		3	783046
Julio	628	A	2	783434
Julio	626	M	3	781788
Julio	625	M	2	782751
Julio	624	A	2	783120
Julio	622	M/A	2	781016
Julio	618	M	2	782970
Julio	617	M	2	783510
Julio	616	A	2	783235
Julio	615	A	4	778379
Julio	613	B	2	783078
Julio	612	M	2	767668
Julio	611	M	3	783673
Julio	610	A	2	783669
Julio	605	M	2	783525
Julio	590	M	2	783396
Julio	587	M	2	783102
Julio	584		2	783748
Julio	583	A	3	782616
Julio	582	A	3	781556
Julio	581	M	2	783838
Julio	588	M	3	783528
Julio	572	A	6	782261
Julio	571	M	3	782016
Julio	570	A	6	776499
Julio	569	A	3	783681
Julio	568	A	6	782855
Julio	564	A	6	781813
Julio	566	A	9	782211
Julio	565		3	783793
Julio	562	A	7	782066
Julio	563	M	3	783792
Julio	567	A	5	779903
Julio	561	A	6	782933
Julio	552	M	3	782289
Julio	551		2	783784
Julio	550		2	783791
Julio	548	M	3	780776
Julio	547	M	2	782916
Julio	546		3	783531
Julio	545	A	4	757967
Julio	544	A	4	783233
Julio	543	M	2	782673
Julio	528	M	2	783595
Julio	527		2	783058
Julio	525	M/A	8	755803
Julio	524	M/A	5	781994
Julio	523		2	783767
Julio	521		3	783048
Julio	520	M/A	6	776784
Julio	519	M/A	8	770929
Julio	517		2	783776
Julio	516		3	783747
Julio	515		2	783785
Julio	514	A	4	756612
Julio	513	A	2	783354
Julio	511	M	2	782384
Julio	509		2	783788
Julio	508	M	2	782037
Julio	507	A	2	782915
Julio	506	A	3	783583
Julio	505		3	783826
Julio	504	M	2	783704
Julio	502		2	783797
Julio	456	M	3	780436
Julio	452	M	3	782083
Julio	449	M	2	779617
Julio	448	M	3	780802
Julio	447	M	2	783064
Julio	444	M	2	783764
Julio	438	M	3	782621
Julio	348	B	2	783467
Julio	344	M	2	782119
Julio	342	A	4	782401
Julio	340	B	2	782761
Julio	339	M	1	781546
Julio	334	M	2	777674
Julio	330	M	2	783751
Julio	311	M	2	782762
Julio	309		2	783723
Julio	303	M	2	783718
Julio	247		2	783580
Julio	246	M	2	783421
Julio	243		2	783805
Julio	242	A	2	781631
Julio	241	A	4	780327
Julio	237	B	2	783742
Julio	235		2	783465
Julio	234	B	2	783038
Julio	231		2	783806
Julio	227	M	2	783769
Julio	233	A	2	783209
Julio	211	A	3	770568
Julio	208	M	2	783236
Julio	205		2	783790
Julio	185	A	4	782870
Julio	184	A	3	783694
Julio	181	A	6	777948
Julio	165	M	2	783268
Julio	162	M/A	4	750781
Julio	161	A	4	782060
Julio	142	M	2	783789
Julio	139		2	783714
Julio	138	A	2	783067
Julio	136		2	783782
Julio	133		2	783749
Julio	111	B	2	783590
Julio	110	M	2	783722
Julio	109	B	2	783746
Julio	106	B	2	783773
Julio	105	M	3	783815
Julio	104	M	2	783388
Julio	103		2	783768
Julio	102	M	3	783381
Julio	101	M	2	783096
Julio	1335		1	783736
Julio	633		2	783835
Julio	620		2	783882
Julio	631		2	783825
Julio	541		2	783710
Julio	549		2	783821
Julio	621		1	783798
Julio	310		2	783837
Julio	244	A	2	783814
Julio	226		2	783896
Julio	1329		2	783942
Julio	613		2	783961
Julio	1334		2	783969
Julio	245		2	783816
Julio	335		2	783851
Julio	530		2	783833
Julio	182		2	783509
Julio	160	M	2	783846
Julio	214		2	783869
Julio	115		2	783932
Julio	503		2	783682
Julio	236		2	783273
Julio	302		3	783924
Julio	601		2	783858
Julio	101		2	783984
Julio	RN	M/B	3	781123
Julio	RN	M/B	4	772213
Julio	RN	M	2	781124
Julio	RN	B	1	777924
Julio	RN	B	1	781671
Julio	RN	B	1	779643
Julio	RN	B	1	781324
Julio	RN	B	1	777734
Julio	RN	B	1	781672
Julio	RN	M	2	783227
Julio	1621		1	783261
Julio	1334		2	783969
Julio	1329		2	783942
Julio	1321		2	783730
Julio	1320	M	2	783609
Julio	1307	M	2	783744
Julio	1306	B	2	783688
Julio	633	M	2	783835
Julio	631		2	783825
Julio	630		3	783046
Julio	628	A	2	783434
Julio	626	M	3	781788
Julio	625	M	2	782751
Julio	624	A	2	783120
Julio	622	M/A	2	781016
Julio	620	B	2	783882
Julio	618	M	2	782970
Julio	617	M	2	783510
Julio	616	M	2	783396
Julio	615	A	4	778379
Julio	613		2	783961
Julio	612	M	2	767668
Julio	611	M	3	783673
Julio	610	A	2	783669
Julio	603	M	2	783838
Julio	601		2	783858
Julio	591	M	3	783528
Julio	587	M	2	783102
Julio	584	B	2	783748
Julio	583	A	3	782616
Julio	582	A	3	781556
Julio	572	A	6	782261
Julio	571	M	3	782016
Julio	570	A	6	776499
Julio	569	A	3	783681
Julio	568	A	6	782855
Julio	546	A	5	779903
Julio	566	A	9	782211
Julio	564	A	6	781813
Julio	563	M	3	783792
Julio	562	M/A	7	782066
Julio	561	A	9	782933
Julio	552	M	3	782289
Julio	551		2	783784
Julio	550		2	783791
Julio	549	B	2	783821
Julio	548	M	3	780776
Julio	547	M	2	782916
Julio	545	A	4	757967
Julio	544	A	4	783233
Julio	543	M	3	783793
Julio	541		2	783710
Julio	530		2	783833
Julio	528	M	2	783595
Julio	525	M/A	8	755803
Julio	524	M/A	5	781994
Julio	521	M	3	783048
Julio	520	M/A	6	776784
Julio	519	M/A	8	770929
Julio	517		2	783776
Julio	516	M	3	783747
Julio	515	B	2	783785
Julio	514	A	4	756612
Julio	513	A	2	783354
Julio	309	M	2	782384
Julio	510	M	2	783816
Julio	509	M	2	783788
Julio	508	M	2	782037
Julio	507	A	2	782915
Julio	506	A	3	783583
Julio	505		3	783826
Julio	504	M	2	783704
Julio	503		2	783682
Julio	502		3	783797
Julio	456	M	3	780436
Julio	452	M	3	782083
Julio	449	M	2	779617
Julio	448	M	4	780802
Julio	447	M	2	783064
Julio	444	M	2	783764
Julio	438	M	3	782621
Julio	350	B	2	783723
Julio	348	B	3	783467
Julio	344	M	2	782119
Julio	342	A	4	782401
Julio	339	M	1	781546
Julio	335		3	783851
Julio	334	M	2	777674
Julio	311		2	783767
Julio	567	M	2	783837
Julio	303	M	2	783718
Julio	302		3	783924
Julio	244	A	2	783814
Julio	244		2	783925
Julio	242	A	2	781631
Julio	241	A	4	780327
Julio	236		2	783273
Julio	233	A	2	783209
Julio	231		2	783806
Julio	227	M	2	783769
Julio	226		2	783896
Julio	214		2	783869
Julio	211	A	3	770568
Julio	210		3	783531
Julio	205		2	783790
Julio	185	A	4	782870
Julio	163	A	3	783694
Julio	182		2	783509
Julio	181	A	6	777948
Julio	165	M	2	783268
Julio	162	M/A	4	750781
Julio	102	A	4	782060
Julio	160	M	2	783846
Julio	142	M	2	783789
Julio	136	B	2	783782
Julio	115	M	2	783932
Julio	111		3	783805
Julio	110	M	2	783722
Julio	105	M	3	783815
Julio	101		2	783984
Julio	RN		2	783994
Julio	606		2	783832
Julio	138	M	2	784036
Julio	133	M	2	784040
Julio	627		2	783827
Julio	511	M	2	784027
Julio	523	M	3	783950
Julio	565		2	783880
Julio	220		2	783810
Julio	1302		1	783979
Julio	1318		2	784013
Julio	213		2	783855
Julio	209		2	783874
Julio	11		1	784051
Julio	1304		1	784009
Julio	1314		2	784067
Julio	586		3	783888
Julio	522		2	783737
Julio	202		2	783916
Julio	RN	M/B	3	781123
Julio	RN	M/B	4	772213
Julio	RN	M	2	781124
Julio	RN	B	1	777924
Julio	RN	B	1	781671
Julio	RN	B	1	779643
Julio	RN	B	1	781324
Julio	RN	B	1	777734
Julio	RN	B	1	781672
Julio	RN	M	2	783227
Julio	RN		2	783994
Julio	1320	M	2	783609
Julio	1318	M	2	784013
Julio	1314		2	784067
Julio	1306	B	2	783688
Julio	503		1	784009
Julio	633	M	2	783835
Julio	630		3	783046
Julio	628	A	2	783434
Julio	627	A	2	783827
Julio	625	M	2	782751
Julio	624	A	2	783120
Julio	622	M/A	2	781016
Julio	618	M	2	782970
Julio	616	M	2	783396
Julio	615	A	4	778379
Julio	613	M	3	783528
Julio	612	M	2	767668
Julio	611		2	783810
Julio	610	A	2	783669
Julio	607	B	2	783821
Julio	606		2	783832
Julio	603	M	2	783838
Julio	601		2	783858
Julio	587	M	2	783102
Julio	586		3	783888
Julio	584		3	783833
Julio	583	A	3	782616
Julio	582	A	3	781556
Julio	562	A	6	782261
Julio	571	M	3	782016
Julio	570	A	6	776499
Julio	568	A	6	782855
Julio	569	A/A	5	783681
Julio	567	M	3	783837
Julio	566	A	9	782211
Julio	565		2	783880
Julio	504	A	3	781813
Julio	541	M/A	8	782066
Julio	561	A	9	782933
Julio	552	M	3	782289
Julio	548	M	3	780776
Julio	547	M	2	782916
Julio	546	A	6	779903
Julio	545	A	4	757967
Julio	544	A	4	783233
Julio	543	M	3	783793
Julio	530	B	2	783748
Julio	528	M	2	783595
Julio	525	M/A	8	755803
Julio	524	M/A	5	781994
Julio	523	M	2	783950
Julio	522		2	783737
Julio	521	M	3	783048
Julio	520	M/A	6	776784
Julio	519	M/A	8	770929
Julio	517	A	2	783776
Julio	516	M	3	783747
Julio	515	B	2	783785
Julio	514	A	4	756612
Julio	511	M	3	784027
Julio	510	M	2	783816
Julio	509	M	2	783788
Julio	508	M	2	782037
Julio	507	A	2	782915
Julio	505		3	783826
Julio	350	M	2	783704
Julio	502		3	783797
Julio	456	M	2	780436
Julio	452	M	3	782083
Julio	449	M	2	779617
Julio	448	M	4	780802
Julio	447	M	2	783064
Julio	444	M	2	783764
Julio	438	M	3	782621
Julio	348	B	3	783467
Julio	344	M	2	782119
Julio	342	A	4	782401
Julio	335		3	783851
Julio	334	M	2	777674
Julio	311	M	2	783767
Julio	309	M	2	782384
Julio	303	M	2	783718
Julio	244	A	2	783814
Julio	243	B	2	783682
Julio	242	A	2	781631
Julio	241	A	4	780327
Julio	236		2	783273
Julio	233	A	2	783209
Julio	227	M	2	783769
Julio	221		2	783896
Julio	214		2	783869
Julio	213	B	2	783855
Julio	211	A	3	770568
Julio	210		2	783531
Julio	209		2	783874
Julio	205		2	783710
Julio	202		2	783916
Julio	201	A	3	783583
Julio	185	A	4	782870
Julio	182		2	783509
Julio	181	A	6	777948
Julio	163	A	3	783694
Julio	162	M/A	4	750781
Julio	142	M	2	783789
Julio	138	M	2	s/cobro
Julio	133	M	2	784040
Julio	115	M	2	783932
Julio	111		3	783805
Julio	106	M	2	783846
Julio	105	M	3	783815
Julio	103	M	2	783268
Julio	102	A	4	782060
Julio	101		2	783984
Julio	245		1	783943
Julio	229		2	784149
Julio	144		2	784174
Julio	1620		2	784074
Julio	621		2	783968
Julio	215		2	783999
Julio	310		2	784058
Julio	313		2	784037
Julio	591		3	784196
Julio	330		2	784188
Julio	349		1	784118
Julio	563	B	2	784087
Julio	1304		1	784223
Julio	1424		2	783847
Julio	1422		1	784141
Julio	531		3	784189
Julio	109		2	783806
Julio	602		2	784100
Julio	542		2	784178
Julio	549		2	784191
Julio	550		2	783327
Julio	551		2	784005
Julio	314		2	784098
Julio	1334		3	784150
Julio	212		3	784183
Julio	218		1	784059
Julio	336		2	783763
Julio	308		3	784226
Julio	180		4	784122
Julio	184		2	784159
Julio	226		2	784217
Julio	135		2	s/cobro
Julio	604		1	783843
Julio	220		2	784180
Julio	235		3	784273
Julio	313		3	784272
Julio	RN	M/B	3	781123
Julio	RN	M/B	4	772213
Julio	RN	M	2	781124
Julio	RN	B	1	777924
Julio	RN	B	1	781671
Julio	RN	B	1	779643
Julio	RN	B	1	781324
Julio	RN	B	1	777734
Julio	RN	B	1	781672
Julio	RN	M	2	783227
Julio	RN	M	2	783994
Julio	1620		2	784074
Julio	1424		2	783847
Julio	1334		3	784150
Julio	1320	M	2	783609
Julio	1304		1	784223
Julio	634	B	2	784277
Julio	632		2	784224
Julio	630		3	783046
Julio	628	A	2	783434
Julio	627	A	2	783827
Julio	625	M	1	782751
Julio	622	M/A	2	781016
Julio	618	M	2	782970
Julio	615	A	4	778379
Julio	613	M	2	783528
Julio	612	M	2	767668
Julio	611	M	2	783810
Julio	607	B	2	783821
Julio	606	M	2	783832
Julio	603	M	2	783838
Julio	602	A	3	784100
Julio	601	A	2	783858
Julio	584	A	3	784196
Julio	634	M	2	783102
Julio	583	A	3	782616
Julio	527	A	3	781556
Julio	571	M	3	782016
Julio	570	A	6	776499
Julio	569	A/A	6	783681
Julio	568	A	6	782855
Julio	541	M	3	783837
Julio	566	A	9	782211
Julio	506		2	783880
Julio	564		3	783888
Julio	563	B	2	784087
Julio	562	A	6	782261
Julio	561	A	9	782933
Julio	552	M	3	782289
Julio	551		2	784005
Julio	550	M	2	783327
Julio	549	A	2	784191
Julio	548	M	3	780776
Julio	547	M	2	782916
Julio	518	A/A	7	779903
Julio	545	A	4	757967
Julio	544	A	4	783233
Julio	543	M	3	783793
Julio	542	B	2	784178
Julio	531	M	2	784189
Julio	530	B	2	783748
Julio	528	M	2	783595
Julio	526		3	783833
Julio	525	M/A	8	755803
Julio	524	M/A	6	781994
Julio	523	M	2	783950
Julio	522	M	2	783737
Julio	521	M	3	783048
Julio	520	M/A	6	776784
Julio	519	M/A	8	770929
Julio	517	A	3	783776
Julio	516	M	4	783747
Julio	515	B	2	783785
Julio	514	A	4	756612
Julio	511	M	4	784027
Julio	510	M	2	783816
Julio	508	M	2	782037
Julio	507	M	3	782915
Julio	505		3	783826
Julio	504	A	3	781813
Julio	503		1	784009
Julio	456	M	2	780436
Julio	452	M	3	782083
Julio	449	M	2	779617
Julio	448	M	4	780802
Julio	447	M	2	783064
Julio	444	M	2	783764
Julio	438	M	3	782621
Julio	350	M	2	783704
Julio	348	B	3	783467
Julio	344	M	2	782119
Julio	342	A	4	782401
Julio	336		2	783763
Julio	334	M	2	777674
Julio	330	B	2	784188
Julio	315		3	784290
Julio	523	M	3	784098
Julio	313	A	3	784272
Julio	311	M	2	783767
Julio	310	A	2	784058
Julio	309	M	2	782384
Julio	308		3	784226
Julio	303	M	2	783718
Julio	244	A	2	783814
Julio	243	B	2	783682
Julio	242	A	2	781631
Julio	241	A	4	780327
Julio	235		3	784273
Julio	233	A	2	783209
Julio	229	M	2	784149
Julio	227	M	2	783769
Julio	226	B	2	784217
Julio	221	M	2	783896
Julio	220	M	2	784180
Julio	215	A	2	783999
Julio	214		2	783869
Julio	213	B	2	783855
Julio	212		2	784183
Julio	211	A	3	770568
Julio	210	M	2	783531
Julio	205	B	2	783710
Julio	202		2	783916
Julio	201	A	3	783583
Julio	184		2	784159
Julio	182		3	783509
Julio	181	A	6	777948
Julio	180		4	784122
Julio	163	A	2	783694
Julio	162	M/A	4	750781
Julio	144		2	784174
Julio	142	M	2	783789
Julio	138	M	2	s/cobro
Julio	135		2	s/cobro
Julio	133	M	2	784040
Julio	111		3	783805
Julio	183	M	2	783846
Julio	105	M	3	783815
Julio	103	M	2	783268
Julio	102	A	4	782060
Julio	101		2	783984
Julio	326		2	784178
Julio	337		1	784258
Julio	325	M	2	784175
Julio	582		3	782342
Julio	585		3	784325
Julio	546	B	2	784324
Julio	349		2	784294
Julio	222		2	784254
Julio	160		2	784310
Julio	185		2	784298
Julio	209		2	784327
Julio	565	B	2	784329
Julio	572	A	2	784315
Julio	605		2	784291
Julio	304		1	784083
Julio	610		2	784326
Julio	230		2	784267
Julio	529		2	783988
Julio	614		2	782895
Julio	245	B	1	783943
Julio	204	M	2	783783
Julio	1319		3	783923
Julio	1322		1	784117
Julio	338		2	784261
Julio	581		2	783986
Julio	590		2	783897
Julio	239		1	784467
Julio	237		3	784372
Julio	302		2	784076
Julio	513		2	783899
Julio	608		2	783831
Julio	112		2	784334
Julio	352		2	784271
Julio	RN	M/B	3	781123
Julio	RN	M/B	4	772213
Julio	RN	M	2	781124
Julio	RN	B	1	781671
Julio	RN	B	1	781324
Julio	RN	B	1	777734
Julio	RN	B	1	781672
Julio	RN	M	2	783227
Julio	RN	M	2	783994
Julio	1620		1	784074
Julio	1424		2	783847
Julio	1334		3	784150
Julio	1322		1	784117
Julio	1320	M	2	783609
Julio	1319		3	783923
Julio	1304		1	784223
Julio	634	M	2	783102
Julio	632	M	2	784224
Julio	630		3	783046
Julio	628	M	2	784368
Julio	627	A	2	783827
Julio	625	M	1	782751
Julio	622	M/A	2	781016
Julio	618	M	2	782970
Julio	615	A	4	778379
Julio	614		2	782895
Julio	613	M	2	783528
Julio	612	M	2	767668
Julio	611	M	2	783810
Julio	608	M	2	783831
Julio	606	M	2	783832
Julio	605	A	2	784291
Julio	603	M	2	783838
Julio	602	A	3	784100
Julio	601	A	2	783858
Julio	590		2	783897
Julio	585		4	784325
Julio	584	A	3	784196
Julio	891	A	3	782616
Julio	582		2	782342
Julio	581		3	783986
Julio	572	A	2	784315
Julio	571	M	3	782016
Julio	570	A	6	776499
Julio	569	A/A	6	783681
Julio	568	A	6	782855
Julio	566	A	9	782211
Julio	552	B	2	784329
Julio	564		3	783888
Julio	243	B	2	784087
Julio	562	A	6	782261
Julio	561	A	9	782933
Julio	550	M	2	783327
Julio	549	A	2	784191
Julio	548	M	3	780776
Julio	547	M	2	782916
Julio	546	B	2	784324
Julio	545	A	4	757967
Julio	544	A	4	783233
Julio	543	M	3	783793
Julio	541	M	3	783837
Julio	531	M	2	784189
Julio	529	B	2	783988
Julio	528	M	2	783595
Julio	527	B	3	781556
Julio	526		3	783833
Julio	525	M/A	8	755803
Julio	524	M/A	6	781994
Julio	523	M	3	784098
Julio	522	M	2	783737
Julio	521	M	3	783048
Julio	520	M/A	6	776784
Julio	519	M/A	8	770929
Julio	518	A/A	7	779903
Julio	517	A	3	783776
Julio	516	M	4	783747
Julio	515	B	2	783785
Julio	514	A	4	756612
Julio	513		2	783899
Julio	511	M	4	784027
Julio	510	M	2	783816
Julio	508	M	2	782037
Julio	507	M	3	782915
Julio	506		2	783880
Julio	504	A	3	781813
Julio	456	M	2	780436
Julio	452	M	3	782083
Julio	449	M	2	779617
Julio	448	M	4	780802
Julio	447	M	2	783064
Julio	444	M	2	783764
Julio	438	M	3	782621
Julio	352		2	784271
Julio	350	M	2	783704
Julio	349		2	784294
Julio	348	B	3	783467
Julio	344	M	2	782119
Julio	342	A	4	782401
Julio	338		2	784261
Julio	336		2	783763
Julio	334	M	2	777674
Julio	330	B	2	784188
Julio	326		2	784178
Julio	325	M	2	784175
Julio	315		3	784290
Julio	313	A	3	784272
Julio	311	M	2	783767
Julio	310	A	2	784058
Julio	309	M	2	782384
Julio	308		3	784226
Julio	306		3	784415
Julio	303	M	2	783718
Julio	302	M	3	784076
Julio	245	B	1	783943
Julio	244	A	2	783814
Julio	242	A	2	781631
Julio	241	A	4	780327
Julio	239		1	784467
Julio	237		3	784372
Julio	235		3	784273
Julio	233	A	2	783209
Julio	230		2	784267
Julio	229	M	2	784149
Julio	227	M	2	783769
Julio	222		2	784254
Julio	221	M	2	783896
Julio	215	A	2	783999
Julio	214		2	783869
Julio	212		2	784183
Julio	211	A	3	770568
Julio	210	M	2	783531
Julio	209		2	784327
Julio	205	B	2	783710
Julio	204	M	2	783783
Julio	201	A	3	783583
Julio	105		2	784298
Julio	184		2	784159
Julio	182		4	783509
Julio	181	A	6	777948
Julio	161		3	784122
Julio	163	M	2	783846
Julio	162	M/A	4	750781
Julio	160		2	784310
Julio	142	M	2	783789
Julio	138	M	2	s/cobro
Julio	135		2	s/cobro
Julio	133	M	2	784040
Julio	112		2	784334
Julio	111		2	783805
Julio	102	A	4	782060
Julio	101		2	783984
Julio	185		4	784519
Julio	517		2	784498
Julio	141		2	784404
Julio	616		2	784410
Julio	621		2	784300
Julio	1330		2	784492
Julio	103		2	784500
Julio	217		2	784441
Julio	1314		1	784385
Julio	609		2	784350
Julio	136		2	784515
Julio	337		2	784518
Julio	623		2	784502
Julio	450		2	783977
Julio	216		2	784408
Julio	1321		2	784413
Julio	RN		2	784527
Julio	530		2	784358
Julio	633		2	783753
Julio	247		2	784510
Julio	613		2	784628
Julio	619		2	784476
Julio	RN	M/B	3	781123
Julio	RN	M/B	4	772213
Julio	RN	M	2	781124
Julio	RN	B	1	781324
Julio	RN	B	1	777734
Julio	RN	B	1	781672
Julio	RN	M	2	783994
Julio	RN		2	784527
Julio	1620		1	784074
Julio	1424		2	783847
Julio	1330		2	784492
Julio	1321		2	784413
Julio	1320	M	2	783609
Julio	1319		3	783923
Julio	1314		1	784385
Julio	634	M	2	783102
Julio	633		2	783753
Julio	630		3	783046
Julio	628	M	2	784368
Julio	625	M	1	782751
Julio	623		2	784502
Julio	622	M/A	2	781016
Julio	619		2	784476
Julio	615	A	4	778379
Julio	614		2	782895
Julio	613		2	784628
Julio	612	M	2	767668
Julio	611	M	2	783810
Julio	609		2	784350
Julio	608	M	2	783831
Julio	605	A	2	784291
Julio	603	M	2	783838
Julio	602	A	3	784100
Julio	589	A	3	782616
Julio	586	A	4	784530
Julio	585		4	784325
Julio	582		2	782342
Julio	581		3	783986
Julio	572	A	2	784315
Julio	571	M	3	782016
Julio	570	A	6	776499
Julio	569	A/A	6	783681
Julio	568	A	6	782855
Julio	566	A	9	782211
Julio	562	A	6	782261
Julio	561	A	9	782933
Julio	545	A	4	757967
Julio	544	A	4	783233
Julio	543	M	3	783793
Julio	541	M	3	783837
Julio	532		3	783888
Julio	530		2	784358
Julio	528	M	2	783595
Julio	526		3	783833
Julio	525	M/A	8	755803
Julio	524	M/A	6	781994
Julio	523	M	3	784098
Julio	522	M	2	783737
Julio	520	M/A	6	776784
Julio	519	M/A	8	770929
Julio	518	A/A	7	779903
Julio	517		2	784498
Julio	516	M	4	783747
Julio	515	B	2	783785
Julio	514	A	4	756612
Julio	513		2	783899
Julio	511	M	4	784027
Julio	508	M	2	782037
Julio	507	M	3	782915
Julio	506		2	783880
Julio	504	A	3	781813
Julio	456	M	2	780436
Julio	452	M	3	782083
Julio	450	M	2	783977
Julio	449	M	2	779617
Julio	448	M	4	780802
Julio	447	M	2	783064
Julio	444	M	3	780776
Julio	438	M	3	782621
Julio	354	M	2	783816
Julio	352		2	784271
Julio	350	M	2	783704
Julio	349		2	784294
Julio	348	B	3	783467
Julio	344	M	2	782119
Julio	342	A	4	782401
Julio	338		2	784261
Julio	337		2	784518
Julio	336		2	783763
Julio	334	M	2	777674
Julio	326		2	784178
Julio	325	M	2	784175
Julio	313	A	3	784272
Julio	311	M	2	783767
Julio	310	A	2	784058
Julio	306		3	784415
Julio	303	M	2	783718
Julio	302	M	3	784076
Julio	247		2	784510
Julio	243	B	2	784087
Julio	242	A	2	781631
Julio	241	M	2	783327
Julio	239		1	784467
Julio	237		3	784372
Julio	233	A	2	783209
Julio	230		2	784267
Julio	227	M	2	783769
Julio	221	M	2	783896
Julio	218		2	784562
Julio	216		2	784408
Julio	211	A	3	770568
Julio	210	M	2	783531
Julio	209	B	2	784329
Julio	205	B	2	783710
Julio	204		2	783783
Julio	185		4	784519
Julio	184		2	784159
Julio	182		4	783509
Julio	181	A	6	777948
Julio	163	M	2	783846
Julio	162	M/A	4	750781
Julio	161		3	784122
Julio	141		2	784404
Julio	138	M	3	s/cobro
Julio	136		2	784515
Julio	112		2	784334
Julio	111		2	783805
Julio	110		2	784471
Julio	105		2	784310
Julio	103		2	784500
Julio	102	A	4	782060
Julio	136			784646
Julio	564			784701
Julio	567			784687
Julio	503			784496
Julio	509			784276
Julio	244B		2	784676
Julio	244A		2	784674
Julio	328			784603
Julio	240			784650
Julio	624			784593
Julio	601			784520
Julio	610			784506
Julio	1309			784662
Julio	245A			784699
Julio	141			784684
Julio	1335			784651
Julio	201			784692
Julio	RN	B	1	784374
Julio	RN	M		784702
Julio	183		3	784466
Julio	510			784685
Julio	RN	M/B	3	781123
Julio	RN	M/B	4	772213
Julio	RN	M	2	781124
Julio	RN	B	1	781324
Julio	RN	M	2	783994
Julio	RN		2	784527
Julio	RN	M	3	784702
Julio	244B		2	784676
Julio	244A		2	784674
Julio	1620		1	784074
Julio	1424		2	783847
Julio	1335			784651
Julio	630		3	783046
Julio	625	M	1	782751
Julio	624		2	784593
Julio	622	M/A	2	781016
Julio	621	B	2	783785
Julio	615	A	4	778379
Julio	614		2	782895
Julio	613		2	784628
Julio	612	M	2	767668
Julio	611	M	2	783810
Julio	610		2	784506
Julio	608	M	2	783831
Julio	605	A	2	784291
Julio	603	M	2	783838
Julio	602	A	3	784100
Julio	601		2	784520
Julio	589	A	3	782616
Julio	586	A	4	784530
Julio	585		4	784325
Julio	581		3	783986
Julio	572	A	2	784315
Julio	571	M	3	782016
Julio	570	A	6	776499
Julio	569	A/A	6	783681
Julio	568	A	6	782855
Julio	567		3	784687
Julio	566	A	9	782211
Julio	564		6	784701
Julio	562	A	6	782261
Julio	561	A	9	782933
Julio	552		3	783888
Julio	548		2	784358
Julio	545	A	4	757967
Julio	544	A	4	783233
Julio	543	M	3	783793
Julio	541	M	3	783837
Julio	528	M	2	783595
Julio	525	M/A	8	755803
Julio	524	M/A	6	781994
Julio	523	M	3	784098
Julio	522		2	784178
Julio	520	M/A	6	776784
Julio	519	M/A	8	770929
Julio	518	A/A	7	779903
Julio	516	M	4	783747
Julio	514	A	4	756612
Julio	513		2	783899
Julio	511	M	4	784027
Julio	509		2	784276
Julio	508	M	2	782037
Julio	507	M	3	782915
Julio	506		2	783880
Julio	504	A	3	781813
Julio	503		3	784496
Julio	457	M	2	783737
Julio	456	M	2	780436
Julio	452	M	3	782083
Julio	450	M	2	783977
Julio	449	M	2	779617
Julio	447	M	2	783064
Julio	444	M	3	780776
Julio	354	M	2	783816
Julio	352	M	2	783767
Julio	350	M	2	783704
Julio	349	A	2	784058
Julio	348	B	3	783467
Julio	342	A	4	782401
Julio	341	M	3	783718
Julio	340	M	3	784076
Julio	338		2	784261
Julio	334	M	2	777674
Julio	328		2	784603
Julio	313	A	3	784272
Julio	247		2	784510
Julio	243	B	2	784087
Julio	242	A	2	781631
Julio	241	M	2	783327
Julio	240			784650
Julio	239		1	784467
Julio	237		3	784372
Julio	227	M	2	783769
Julio	223	B	2	783710
Julio	221	M	2	783896
Julio	220		2	783783
Julio	216			784692
Julio	211	A	3	770568
Julio	185		4	784519
Julio	183	A	3	784466
Julio	182		4	783509
Julio	181	A	6	777948
Julio	162	M/A	4	750781
Julio	141		3	784684
Julio	138	M	3	s/cobro
Julio	136		3	784646
Julio	112		2	784334
Julio	110		2	784471
Julio	106	M	2	783846
Julio	105		2	784310
Julio	103		2	784500
Julio	102	A	4	782060
Julio	RN	M/B	3	781123
Julio	RN	M/B	4	772213
Julio	RN	M	1	781124
Julio	RN	B	1	781324
Julio	RN	B	1	777734
Julio	RN	B	1	781672
Julio	RN		2	784527
Julio	RN	B	1	784374
Julio	RN	M	3	784702
Julio	1424		2	783847
Julio	1335		2	784651
Julio	633		2	783753
Julio	631	A	2	784465
Julio	630		2	783046
Julio	627	M	2	784653
Julio	625	M	1	782751
Julio	624	A	2	784593
Julio	622	M/A	2	781016
Julio	616		2	784755
Julio	615	A	4	778379
Julio	612	M	2	767668
Julio	611	M	2	783810
Julio	610		2	784506
Julio	609	A	2	784731
Julio	608	M	2	783831
Julio	605	M	2	783595
Julio	604	M	2	784783
Julio	589	A	3	782616
Julio	588		2	784020
Julio	586	A	4	784530
Julio	585		4	784325
Julio	584		2	784694
Julio	581		3	783986
Julio	572		2	784830
Julio	571	M	3	782016
Julio	570	A	6	776499
Julio	569	A/A	6	783681
Julio	568	A	6	782855
Julio	567	M	4	784687
Julio	566	M	7	782211
Julio	565	A	3	784740
Julio	564	M	6	784701
Julio	563	M	6	784795
Julio	562	A	6	782261
Julio	561	A	9	782933
Julio	552		2	783888
Julio	550	A	2	784315
Julio	549		3	784535
Julio	548		4	784358
Julio	545	A	4	757967
Julio	544	A	4	783233
Julio	543	M	3	783793
Julio	541	M	3	783837
Julio	583		3	784799
Julio	572	A	3	784797
Julio	526		2	784770
Julio	525	M/A	8	755803
Julio	524	M/A	6	781994
Julio	523	M	3	784098
Julio	522		2	784178
Julio	521	M	2	784534
Julio	520	M/A	6	776784
Julio	519	M/A	8	770929
Julio	518	A/A	7	779903
Julio	516	M	4	783747
Julio	514	A	6	756612
Julio	513		2	783899
Julio	511	M	4	784027
Julio	510		2	784685
Julio	509		2	784276
Julio	508	M	2	782037
Julio	507	M	3	782915
Julio	506		2	783880
Julio	504	A	3	781813
Julio	502	M	3	784692
Julio	456	M	2	780436
Julio	452	M	3	782083
Julio	450	M	2	783977
Julio	449	M	2	779617
Julio	447	M	2	783064
Julio	444	M	3	780776
Julio	354	M	2	783816
Julio	350	M	2	783704
Julio	348	B	3	783467
Julio	342	A	4	782401
Julio	341	M	3	783718
Julio	340	M	3	784076
Julio	334	M	2	777674
Julio	328		2	784603
Julio	323	A	3	784272
Julio	317		3	784496
Julio	247		2	784510
Julio	243	B	2	784087
Julio	242	A	2	781631
Julio	241	M	2	783327
Julio	237		3	784372
Julio	227	M	2	783769
Julio	226		3	784761
Julio	225	A	3	770568
Julio	221	M	2	783896
Julio	220	M	2	783783
Julio	216		2	784796
Julio	185	A	4	784519
Julio	183	A	4	784466
Julio	182	A	4	783509
Julio	181	A	6	777948
Julio	164	A	2	784676
Julio	162	A/A	4	750781
Julio	161	M	2	784181
Julio	160	M	2	784526
Julio	141	A	3	784684
Julio	136	M	2	784646
Julio	116	M	2	784756
Julio	112	M	3	s/cobro
Julio	111	M	3	784767
Julio	110	M	2	784471
Julio	109		3	784760
Julio	108	M	2	784674
Julio	103	M	2	784832
Julio	102	B	4	782060
Julio	101	M	2	784816
Julio	347		2	784683
Julio	328		2	784590
Julio	546		2	783868
Julio	505	M	2	784707
Julio	603		2	784819
Julio	613		2	784852
Julio	617		2	784870
Julio	134		2	784769
Julio	113		2	784839
Julio	RN		1	784585
Julio	RN		1	784667
Julio	RN		1	784747
Julio	582		3	784833
Julio	587		2	784813
Julio	107		1	784826
Julio	105	M	2	784805
Julio	531		2	784768
Julio	591		2	784313
Julio	546		3	784946
Julio	RN	M/B	3	781123
Julio	RN	M/B	4	772213
Julio	RN	M	1	781124
Julio	RN	B	1	781324
Julio	RN	B	1	777734
Julio	RN	B	1	781672
Julio	RN	M/M	4	784527
Julio	RN	B	1	784374
Julio	RN	M	2	784702
Julio	RN	B	1	784585
Julio	RN	B	1	784667
Julio	RN	M	2	784747
Julio	1424		2	783847
Julio	633		2	783753
Julio	631	A	2	784465
Julio	627	M	2	784653
Julio	624	A	2	784593
Julio	622	M/A	2	781016
Julio	617		2	784870
Julio	616		1	784755
Julio	615	A	4	778379
Julio	613	B	2	784852
Julio	612	M	2	767668
Julio	611	M	2	783810
Julio	610		2	784506
Julio	609	A	2	784731
Julio	608	M	2	783831
Julio	604	M	2	784783
Julio	603	B	2	784819
Julio	589		2	784313
Julio	629	A	2	782616
Julio	587		2	784813
Julio	586	A	4	784530
Julio	585		4	784325
Julio	584		2	784694
Julio	583		3	784799
Julio	582		3	784833
Julio	581		3	783986
Julio	572	A	3	784797
Julio	571	M	3	782016
Julio	570	A	6	776499
Julio	569	M/A	5	783681
Julio	568	M	6	782855
Julio	567	M	5	784687
Julio	566	M	7	782211
Julio	565	M	3	784740
Julio	564	M	6	784701
Julio	513	M/A	8	784795
Julio	562	A	6	782261
Julio	561	A	9	782933
Julio	552	B	2	783888
Julio	550	A	2	784315
Julio	549	M	3	784535
Julio	548	B	4	784358
Julio	546	M	3	784946
Julio	545	A	4	757967
Julio	543	M	3	783793
Julio	532		2	784020
Julio	531		2	784768
Julio	526	M	2	784770
Julio	525	M/A	8	755803
Julio	524	M/A	4	781994
Julio	523	M	3	784098
Julio	521	M	2	784534
Julio	520	M/A	6	776784
Julio	519	M/A	8	770929
Julio	518	A/A	7	779903
Julio	516	M	4	783747
Julio	514	A	6	756612
Julio	511	M	4	784027
Julio	510		2	784685
Julio	509		2	784276
Julio	508	M	2	782037
Julio	507	M	3	782915
Julio	506		2	783880
Julio	505	M	2	784707
Julio	504	A	3	781813
Julio	456	M	2	780436
Julio	452	M	3	782083
Julio	450	M	2	783977
Julio	449	M	2	779617
Julio	447	M	2	783064
Julio	354	M	2	783816
Julio	437	M	2	783704
Julio	348	B	3	783467
Julio	347		2	784683
Julio	516	A	4	782401
Julio	341	M	2	783718
Julio	334	M	2	777674
Julio	317	M	2	783837
Julio	247	M	3	784510
Julio	242	A	2	781631
Julio	241	M	2	783327
Julio	227		2	783899
Julio	226	M	2	784761
Julio	225	A	3	770568
Julio	221	M	2	783896
Julio	185	A	4	784519
Julio	183	A	4	784466
Julio	182	A	4	783509
Julio	181	A	6	777948
Julio	107	M	2	784676
Julio	162	A/A	4	750781
Julio	161	M	2	784181
Julio	160	M	2	784526
Julio	141	A	3	784684
Julio	136	M	2	784646
Julio	134		2	784769
Julio	116	M	2	784756
Julio	113		2	784839
Julio	112	M	3	s/cobro
Julio	111	M	2	784767
Julio	110	M	2	784471
Julio	180	A	3	784760
Julio	108	M	2	784674
Julio	105	M	2	784805
Julio	103	M	2	784832
Julio	101	M	2	784816
Julio	1331		2	784902
Julio	327		3	784943
Julio	136		2	784998
Julio	632	A	2	784821
Julio	618	B	1	784898
Julio	626	M	2	784922
Julio	139	M	2	784980
Julio	541	M	3	784992
Julio	620	M	2	784911
Julio	605	M	2	784981
Julio	619		2	784860
Julio	102		2	784955
Julio	216	M	1	784956
Julio	218		2	784976
Julio	1327		2	784926
Julio	1323	M	2	784921
Julio	349		1	784895
Julio	623		2	784798
Julio	246		3	784985
Julio	503		2	784766
Julio	245		2	785006
Julio	529		2	784765
Julio	621		2	784824
Julio	1317		2	784999
Julio	184	A	2	784775
Julio	352		2	784817
Julio	246		2	785052
Julio	457		2	783737
Julio	563	M	2	784885
Julio	1304		1	784961
Julio	164	A	3	784928
Julio	208		3	785069
Julio	138		2	785059
Julio	RN	M/B	3	781123
Julio	RN	M/B	4	772213
Julio	RN	B	1	781124
Julio	RN	B	1	777734
Julio	RN	M/M	4	784527
Julio	RN	B	1	784374
Julio	RN	M	2	784702
Julio	RN	B	1	784585
Julio	RN	B	1	784667
Julio	RN	M	2	784747
Julio	1424	B	2	783847
Julio	1331	B	2	784902
Julio	1327		2	784926
Julio	1323	M	2	784921
Julio	1317	M	2	784999
Julio	1316		2	784991
Julio	1315		2	785011
Julio	1302		2	784993
Julio	633		2	783753
Julio	632	A	2	784821
Julio	629	A	2	782616
Julio	627	M	2	784653
Julio	626	M	2	784922
Julio	623	M	2	784798
Julio	622	M/A	2	781016
Julio	621		2	784824
Julio	620	M	2	784911
Julio	619	M	2	784860
Julio	616		2	784755
Julio	615	A	4	778379
Julio	612	M	2	767668
Julio	611	M	2	783810
Julio	610	A	2	784506
Julio	609	A	2	784731
Julio	608	M	2	783831
Julio	605	M	2	784981
Julio	601	B	2	784995
Julio	589		2	784313
Julio	588		2	784963
Julio	586	A	3	784530
Julio	584		2	784694
Julio	581		2	783986
Julio	572	A	3	784797
Julio	571	M	3	782016
Julio	570	A	7	776499
Julio	569	M/A	7	783681
Julio	568	M	6	782855
Julio	567	M	5	784687
Julio	566	M	8	782211
Julio	565	M	5	784740
Julio	564	M	3	784701
Julio	244	M	2	784885
Julio	562	A	6	782261
Julio	561	A	9	782933
Julio	550	A	2	784315
Julio	549	M	3	784535
Julio	548	B	2	784358
Julio	546	M	3	784946
Julio	545	A	4	757967
Julio	543	M	3	783793
Julio	541	M	3	784992
Julio	532		2	784020
Julio	531		2	785116
Julio	529	A	2	784765
Julio	528		3	784799
Julio	526	M	2	784770
Julio	525	M/A	8	755803
Julio	524	M/A	4	781994
Julio	521	M	2	784534
Julio	520	M/A	6	776784
Julio	519	M/A	8	770929
Julio	518	M/A	6	779903
Julio	516	A	4	782401
Julio	514	A	6	756612
Julio	513	M/A	8	784795
Julio	510	M	2	784685
Julio	509		2	784276
Julio	508	M	2	782037
Julio	507	M	3	782915
Julio	506		2	783880
Julio	624	M	2	784707
Julio	504	A	3	781813
Julio	503	B	1	784766
Julio	457	M	2	783737
Julio	456	M	2	780436
Julio	452	M	3	782083
Julio	450	M	2	783977
Julio	449	M	2	779617
Julio	444	M	2	783064
Julio	437	M	2	783704
Julio	352	M	2	784817
Julio	349		1	784895
Julio	348	B	3	783467
Julio	341	M	2	783718
Julio	329	M	2	785021
Julio	327		3	784943
Julio	326	M	2	784098
Julio	317	M	2	783837
Julio	315	A	2	785015
Julio	247	M	2	784510
Julio	246	M	3	784985
Julio	246		2	785052
Julio	245	M	2	785006
Julio	241	M	2	783327
Julio	227		2	783899
Julio	226	M	2	784761
Julio	225	A	3	770568
Julio	221	M	2	783896
Julio	218		2	784976
Julio	216	M	1	784956
Julio	210		2	785004
Julio	505		3	785069
Julio	185	A	4	784519
Julio	184	A	2	784775
Julio	165	A	4	784466
Julio	182	A	4	783509
Julio	181	A	6	777948
Julio	180	A	3	784760
Julio	164	M	3	784928
Julio	162	A/A	4	750781
Julio	160	M	2	784526
Julio	141	A	3	784684
Julio	139	M	2	784980
Julio	138	A	2	785059
Julio	136	M	2	784998
Julio	116	M	2	784756
Julio	113	B	2	784839
Julio	112	M	3	s/cobro
Julio	111	M	2	784767
Julio	110	M	2	784471
Julio	183	M	3	784674
Julio	107	M	2	784676
Julio	105	M	2	784805
Julio	103	M	2	784832
Julio	102	B	2	784955
Julio	101	M	2	784816
Julio	140		2	785094
Julio	104		2	784660
Julio	563	A	2	785114
Julio	511	M	4	785075
Julio	551		2	784348
Julio	201		2	785112
Julio	242		3	785074
Julio	502		2	784830
Julio	527		2	784945
Julio	325		2	785066
Julio	322		2	785061
Julio	212		1	785040
Julio	133		2	785156
Julio	231		2	785080
Julio	340		1	785001
Julio	512		2	785210
Julio	213		2	785038
Julio	238		2	785098
Julio	1309		3	785139
Julio	224		2	785216
Julio	228		3	785246
Julio	109		2	785005
Julio	240		2	785157
Julio	232		2	785136
Julio	1335		3	785110
Julio	1322		2	785134
Julio	105	M	2	785165
Julio	515		2	784700
Julio	335		3	785248
Julio	627		2	785280
Julio	RN	M/B	3	781123
Julio	RN	M/B	4	772213
Julio	RN	B	1	781124
Julio	RN	B	1	777734
Julio	RN	M/M	4	784527
Julio	RN	B	1	784374
Julio	RN	M	2	784702
Julio	RN	B	1	784585
Julio	RN	B	1	784667
Julio	RN	M	2	784747
Julio	1424	B	2	783847
Julio	1335		3	785110
Julio	1323	M	2	784921
Julio	1322		2	785134
Julio	1317		2	784976
Julio	1309		3	785139
Julio	1302	M	2	784993
Julio	630		2	785251
Julio	627	M	2	785280
Julio	624	M	2	784707
Julio	623	M	2	784798
Julio	622	M/A	2	781016
Julio	621	M	2	784824
Julio	619	M	2	784860
Julio	616	M	2	784755
Julio	615	A	4	778379
Julio	612	M	2	767668
Julio	610	A	2	784506
Julio	609	A	2	784731
Julio	608	M	2	783831
Julio	589		2	784313
Julio	588		2	784963
Julio	586	A	3	784530
Julio	584		2	784694
Julio	581		2	783986
Julio	572	A	3	784797
Julio	571	M	3	782016
Julio	570	A	7	776499
Julio	569	M/A	7	783681
Julio	568	M	7	782855
Julio	548	M/A	5	784687
Julio	566	M	8	782211
Julio	565	M	5	784740
Julio	503	M	3	784701
Julio	563	A	2	785114
Julio	562	A	6	782261
Julio	561	A/A	9	782933
Julio	551	A	3	784348
Julio	550	A	2	784315
Julio	549	M	3	784535
Julio	349	B	2	784358
Julio	546	M	3	784946
Julio	545	A	4	757967
Julio	543	M	3	783793
Julio	541	M	3	784992
Julio	518	M/A	6	779903
Julio	531		2	785116
Julio	529	A	2	784765
Julio	527		2	784945
Julio	526	M	2	784770
Julio	525	M/A	8	755803
Julio	524	M/A	4	781994
Julio	520	M/A	6	776784
Julio	519	M/A	8	770929
Julio	532		2	784020
Julio	516	A	4	782401
Julio	515		2	784700
Julio	514	A	6	756612
Julio	506	B	2	783880
Julio	512		2	785210
Julio	511	M	4	785075
Julio	510	M	2	784685
Julio	509		2	784276
Julio	508	M	2	782037
Julio	507	M	3	782915
Julio	244	M	2	784885
Julio	505		3	785069
Julio	504	A	3	781813
Julio	620	B	1	784766
Julio	502		2	784830
Julio	457	M	2	783737
Julio	456	M	2	780436
Julio	452	M	3	782083
Julio	450	M	2	783977
Julio	449	M	2	779617
Julio	444	M	2	783064
Julio	437	M	2	783704
Julio	348	B	2	783467
Julio	340	B	1	785001
Julio	335		3	785248
Julio	329	M	2	785021
Julio	327		3	784943
Julio	326	M	2	784098
Julio	325		2	785066
Julio	322		2	785061
Julio	317	M	2	783837
Julio	315	A	2	785015
Julio	246	M	2	785052
Julio	245	M	2	785006
Julio	513	M/A	8	784795
Julio	241	M	2	783327
Julio	240	M	2	785157
Julio	238		2	785098
Julio	232	M	2	785136
Julio	231		2	785080
Julio	509	M	3	785246
Julio	227		2	783899
Julio	226	M	3	784761
Julio	225	A	3	770568
Julio	224		2	785216
Julio	216	M	1	784956
Julio	213		2	785038
Julio	212	B	1	785040
Julio	201		3	785112
Julio	185	A	4	784519
Julio	184	A	2	784775
Julio	183	M	4	784674
Julio	181	A	6	777948
Julio	180	A	3	784760
Julio	165	A	4	784466
Julio	164	M	3	784928
Julio	162	A/A	4	750781
Julio	160	M	2	784526
Julio	141	A	3	784684
Julio	140		2	785094
Julio	139	M	2	784980
Julio	138	A	2	785059
Julio	136	M	2	784998
Julio	133		2	785156
Julio	113	B	2	784839
Julio	111	M	2	784767
Julio	109	M	2	785005
Julio	107	M	2	784676
Julio	105	M	2	785165
Julio	104	B	2	784660
Julio	102	M	3	785074
Julio	101	M	2	784816
Julio	132		3	785302
Julio	209		2	78047
Julio	603		2	785143
Julio	231		2	785230
Julio	210		2	785218
Julio	530		2	785026
Julio	1315		2	785276
Julio	626	B	2	785247
Julio	1333		2	785233
Julio	236		2	784752
Julio	542		2	785002
Julio	528		2	785301
Julio	336	M	2	785137
Julio	517		2	785278
Julio	1324		2	785172
Julio	583		2	785146
Julio	585		2	785299
Julio	341		1	785311
Julio	601		2	785296
Julio	613		2	785330
Julio	218		2	785393
Julio	567		2	785292
Julio	429		2	785371
Julio	521		2	785262
Julio	1326		2	7895279
Julio	1305		2	785435
Julio	436		1	785390
Julio	4		2	785361
Julio	246		2	785320
Julio	633		3	785297
Julio	110		2	785282
Julio	RN	M/B	3	781123
Julio	RN	M/B	4	772213
Julio	RN	B	1	781124
Julio	RN	B	1	777734
Julio	RN	M/M	4	784527
Julio	RN	B	1	784374
Julio	RN	M	2	784702
Julio	RN	B	1	784585
Julio	RN	B	1	784667
Julio	RN	M	2	784747
Julio	1424	B	2	783847
Julio	1335		3	785110
Julio	1333		2	785233
Julio	1326		2	7895279
Julio	1324		2	785172
Julio	1317		2	784976
Julio	1313		2	785331
Julio	1309		3	785139
Julio	1305		2	785435
Julio	634		2	785299
Julio	633		2	785297
Julio	632		2	785327
Julio	630		2	785352
Julio	627	M	2	785280
Julio	626	B	1	785247
Julio	624	M	2	784707
Julio	623	M	2	784798
Julio	622	M/A	2	781016
Julio	621	M	2	784824
Julio	620	B	1	784766
Julio	616	M	2	784755
Julio	615	A	4	778379
Julio	613		2	785330
Julio	612	M	2	767668
Julio	609	A	2	784731
Julio	603		2	785143
Julio	601		2	785296
Julio	589		2	784313
Julio	588		2	784963
Julio	586	A	3	784530
Julio	608		2	784694
Julio	583		2	785146
Julio	581		2	783986
Julio	572	A	3	784797
Julio	571	M	3	782016
Julio	570	A	7	776499
Julio	569	M/A	7	783681
Julio	568	M	7	782855
Julio	567		2	785292
Julio	566	M	8	782211
Julio	514	A	6	756612
Julio	563	A	2	785114
Julio	565	M	5	784740
Julio	561	A/A	9	782933
Julio	551	A	3	784348
Julio	550	A	2	784315
Julio	549	M	3	784535
Julio	548	M/A	5	784687
Julio	351	M	3	784946
Julio	545	A	4	757967
Julio	543	M	3	783793
Julio	562	A	6	782261
Julio	532		2	784020
Julio	448		2	785116
Julio	530		2	785026
Julio	529	A	2	784765
Julio	528		2	785301
Julio	527		2	784945
Julio	525	M/A	8	755803
Julio	524	M/A	4	781994
Julio	521		2	785262
Julio	520	M/A	6	776784
Julio	519	M/A	8	770929
Julio	518	M/A	7	779903
Julio	517		2	785278
Julio	516	A	4	782401
Julio	515		2	784700
Julio	542		2	785002
Julio	513	M/A	7	784795
Julio	512		2	785210
Julio	511	M	3	785075
Julio	510	M	3	784685
Julio	509	M	3	785246
Julio	508	M	2	782037
Julio	507	M	3	782915
Julio	506	B	2	783880
Julio	505		3	785069
Julio	222	A	3	781813
Julio	503	M	3	784701
Julio	502		2	784830
Julio	457	M	2	783737
Julio	591	M	2	780436
Julio	452	M	3	782083
Julio	450	M	2	783977
Julio	449	M	2	779617
Julio	444	M	2	783064
Julio	437	M	2	783704
Julio	434		2	785370
Julio	429		2	785371
Julio	348	B	2	783467
Julio	336	M	2	785137
Julio	335		3	785248
Julio	330		2	785361
Julio	329	M	2	785021
Julio	326	M	2	784098
Julio	322		2	785061
Julio	317	M	2	783837
Julio	315	A	2	785015
Julio	246		2	785320
Julio	244	M	2	784885
Julio	241	M	2	783327
Julio	240	M	2	785157
Julio	238		2	785098
Julio	236		2	784752
Julio	232	M	2	785136
Julio	231		2	785230
Julio	227		2	783899
Julio	226	M	3	784761
Julio	225	A	3	770568
Julio	224	M	3	784992
Julio	625		2	785393
Julio	216	M	3	784956
Julio	213		2	785038
Julio	210		2	785218
Julio	209		2	78047
Julio	201		3	785112
Julio	185	A	4	784519
Julio	184	A	4	784775
Julio	165	M	4	784674
Julio	181	A	6	777948
Julio	180	A	3	784760
Julio	115	A	2	784466
Julio	164	M	3	784928
Julio	162	A/A	4	750781
Julio	139	M	2	784980
Julio	183	A	3	785059
Julio	132		3	785302
Julio	110		2	785282
Julio	109	M	2	785005
Julio	107	M	2	784676
Julio	105	M	2	785165
Julio	104	M	2	784526
Julio	102	M	3	785074
Julio	606	M	2	784605
Julio	235	M	3	785455
Julio	223		1	785384
Julio	103		2	785627
Julio	182	A	4	785446
Julio	582		3	785188
Julio	602		2	785420
Julio	106		2	785465
Julio	352		1	785328
Julio	629		2	785303
Julio	206		1	785382
Julio	245		2	785466
Julio	1327		2	785304
Julio	342		2	785244
Julio	544		2	785426
Julio	329		2	785539
Julio	631		2	785472
Julio	587		2	785333
Julio	136		2	785415
Julio	140		2	785452
Julio	1304		2	784961
Julio	349		3	785532
Julio	142		2	785557
Julio	619		2	785448
Julio	RN	M/B	3	781123
Julio	RN	M/B	4	772213
Julio	RN	B	1	781124
Julio	RN	B	1	777734
Julio	RN	B	2	784374
Julio	RN	B	1	784585
Julio	RN	B	1	784667
Julio	RN	M	1	784747
Julio	RN	P	2+1	785584
Julio	RN		2+1	785606
Julio	RN		2	785316
Julio	1424	B	2	783847
Julio	1327		2	785304
Julio	1317		2	784976
Julio	1309		3	785139
Julio	1305		2	785435
Julio	1304		2	784961
Julio	1130		1	785369
Julio	633		2	785297
Julio	631		2	785472
Julio	629		2	785303
Julio	624	M	2	784707
Julio	622	M/A	2	781016
Julio	621	M	2	784824
Julio	620	B	1	784766
Julio	619		2	785448
Julio	616	M	2	784755
Julio	615	A	4	778379
Julio	612	M	2	767668
Julio	608		2	784694
Julio	606	M	2	784605
Julio	602		2	785420
Julio	591	M	2	780436
Julio	589		2	784313
Julio	588		2	784963
Julio	587		2	785333
Julio	586	A	3	784530
Julio	583		2	785146
Julio	582		3	785188
Julio	581		2	783986
Julio	572	A	3	784797
Julio	571	M	3	782016
Julio	570	A	7	776499
Julio	569	M/A	7	783681
Julio	568	M	7	782855
Julio	567		2	785292
Julio	566	M	8	782211
Julio	565	M	5	784740
Julio	562	A	6	782261
Julio	561	A/A	9	782933
Julio	551	A	3	784348
Julio	550	A	2	784315
Julio	549	M	3	784535
Julio	548	M/A	5	784687
Julio	547		2	784997
Julio	546		2	785416
Julio	545	A	4	757967
Julio	544		2	785426
Julio	542		2	785002
Julio	541	A	2	785114
Julio	532		2	784020
Julio	529	A	3	784765
Julio	528		2	785301
Julio	527		2	784945
Julio	525	M/A	6	755803
Julio	524	M/A	4	781994
Julio	523	GE	2	785603
Julio	521		2	785262
Julio	520	M/A	4	776784
Julio	519	M/A	6	770929
Julio	518	M/A	7	779903
Julio	517		2	785278
Julio	517		2	785539
Julio	516	A	4	782401
Julio	515		2	784700
Julio	514	A	6	756612
Julio	513	M/A	7	784795
Julio	512		2	785210
Julio	511	M	3	785075
Julio	510	M	3	784685
Julio	509	M	3	785246
Julio	508	M	2	782037
Julio	506	B	2	783880
Julio	505		3	785069
Julio	503	M	3	784701
Julio	457	M	2	783737
Julio	452	M	3	782083
Julio	450	M	2	783977
Julio	449	M	2	779617
Julio	444	M	2	783064
Julio	437	M	2	783704
Julio	352		1	785328
Julio	351	M	3	784946
Julio	349		3	785532
Julio	348	B	2	783467
Julio	347			785093
Julio	342		2	785244
Julio	339	M	3	782915
Julio	336		2	784830
Julio	330		2	785361
Julio	329		2	785539
Julio	322		2	785061
Julio	317	M	2	783837
Julio	315	A	2	785015
Julio	307	GE	3	785575
Julio	246		2	785320
Julio	243		3	785597
Julio	241	M	2	783327
Julio	238		2	785098
Julio	237		1	785473
Julio	236		2	784752
Julio	235		2	785618
Julio	233	P	2	785607
Julio	229		2	785558
Julio	225	A	3	770568
Julio	222	A	3	781813
Julio	216	M	3	784956
Julio	214		2	785481
Julio	213		2	785038
Julio	210		2	785218
Julio	209		2	78047
Julio	203	M	2	784098
Julio	201		3	785112
Julio	185	A	4	784519
Julio	184	A	4	784775
Julio	183	A	3	785059
Julio	182	A	4	785446
Julio	181	A	6	777948
Julio	180	A	3	784760
Julio	165	M	4	784674
Julio	164	M	3	784928
Julio	162	A/A	4	750781
[truncated: 11,677 more rows]

## Sheet: Oct-Nov-Dic 2013
HAB	Catg.	AT	CODIGO
RN	B	1	791010
RN	B	1	791816
RN	M/M	4	793702
RN	B	1	793225
RN	B	1	794707
RN	B	1	794709
RN	B	1	794794
1326	B	2	794842
1325	M	2	794561
1311		2	795053
631		2	793852
630		2	794274
629		2	794895
628	A	4	790947
627		2	794610
626	B	2	794051
625	M	2	780436
623		2	793028
622		4	793895
615		2	794240
613	M	3	793923
608		2	794560
603		2	793790
607	M	2	795106
589	A	2	794553
588		3	794431
587	M	2	794292
585	M	3	794667
584	M	3	794622
583	B	2	795127
582	A	3	795153
572	A	4	795163
571	M	2	795146
570	M	4	792032
568	M	3	792552
567	A	6	794057
566	M	4	791434
565	M	5	793743
510	M	3	794110
563	M	3	794219
562	A	6	791794
561	A	3	794208
552		3	794907
551	A	3	793040
550		3	794915
549	M	7	791874
546	M	3	793722
545	A	4	757967
544		2	795110
543	M	2	791246
542	A	5	776499
541	M	3	788543
569	M	3	795143
220	A	3	794090
526		2	794752
525		3	793372
524	A	3	790234
329		2	795130
522		3	794251
520	A	6	784687
519	M/A	6	770929
518		8	793983
517	M	2	794226
516		2	794250
515		2	794980
514	A	2	792381
513	M	6	792827
512	A	6	784315
510		2	795157
310		2	795134
506		3	795067
505		2	794070
504		2	794917
502		2	794826
455		2	794245
452		2	795049
451		2	794231
448		2	795239
446	A	2	794079
445		2	794402
443		2	795112
442	M	2	795225
441	M	2	767668
440		2	794772
439		2	794150
438	B	2	794900
437	M	2	794919
436		2	795216
435		2	795202
431		2	795175
430		2	795196
342		2	794712
340		2	795014
336		2	795011
335		3	785266
323		2	795117
322		2	793175
320		3	795184
316	M	2	793527
312	M	2	794899
309		2	794131
308		2	795072
307		2	794941
306		2	794765
305		2	795212
303		3	795278
247	M	2	795173
243	B	2	794785
236		2	794737
235	M	2	795001
234	M	2	794227
581	A	2	795154
231	A	3	794077
221	M	4	794082
218	A	4	779903
217	M	2	794548
216		2	795171
210	A	3	770568
208		2	794176
207		3	794119
204		3	795159
203		3	794123
202	M	2	792044
184		2	794749
183		4	795060
181		4	794619
180	A	2	793945
162	M	4	750781
160		3	795129
112		3	795066
111	M	2	793802
107		2	795162
509		3	795271
238		2	795332
1304		2	795283
566	M	3	795362
564	A	4	795324
531		2	795352
507		2	795183
143	M	2	795343
349		2	795281
330		2	795337
226	M	2	795228
433		1	795241
328		2	795360
434		2	795174
311		1	795313
1312		2	795256
215		2	795365
444		2	795351
449		2	795373
321		2	795180
212	M	2	795245
338		2	793976
225		2	795247
310		2	795134
447		2	795305
222		2	795377
313		2	795375
432		2	795257
214		2	795356
523		2	795341
532		2	795061
339		2	794536
324		1	795268
522		3	795467
209		3	795334
503		2	795366
1304		2	795440
RN	B	1	791010
RN	B	1	791816
RN	M/M	4	793702
RN	B	1	793225
RN	B	1	794707
RN	B	1	794709
RN	B	1	794794
1325	M	2	794561
1312		2	795256
1311		2	795053
1304		2	795440
631		2	793852
630		2	794274
628	A	4	790947
627		2	794610
625	M	2	780436
623		2	793028
622		3	793895
613	M	3	793923
608		2	794560
603		2	793790
589	A	2	794553
588		3	794431
587	M	2	794292
585	M	3	794667
614	M	3	794622
217	B	2	795127
582	A	3	795153
581	A	3	795154
572	A	4	795163
571	M	2	795146
570	M	4	792032
569	A	4	795143
568	M	3	792552
567	A	6	794057
566	A	4	795362
565	A	5	793743
564	A	4	795324
563	A	3	794219
562	M	6	791794
547	A	3	794208
552		3	794907
551	A	3	793040
550		3	794915
549	M	7	791874
546	M	3	793722
545	A	4	757967
336		2	795110
543	M	2	791246
541	M	3	788543
532		2	795061
531		2	795352
525		3	793372
524	A	3	790234
523		2	795341
522		3	795467
520	A	6	784687
519	M/A	6	770929
518		8	793983
517	M	2	794226
516		2	794250
515		2	794980
514	A	2	792381
513	M	6	792827
512	A	6	784315
510	M	3	794110
509		3	795271
507		2	795183
506		3	795067
505		2	794070
204		2	794917
503		2	795366
452		2	795049
451		2	794231
449		2	795373
447		2	795305
446	A	2	794079
445		2	794402
444		2	795351
443		2	795112
441	M	2	767668
439		2	794150
438	B	2	794900
437	M	2	794919
436		2	795216
434		2	795174
432		2	795257
431		2	795175
353		2	795344
352		2	794752
349		2	795281
342		2	794712
340		2	795014
339		2	794536
335		3	785266
334		2	794826
330		2	795337
329		2	795130
328		2	795360
324		1	795268
322		2	793175
321		2	795180
320		3	795184
316	M	2	793527
314		2	795346
313		2	795375
312	M	1	794899
310		2	795134
309		2	794131
303		2	795278
302		2	795405
241		2	795446
238		2	795332
236		2	794737
235	M	2	795001
226	M	2	795228
225		2	795247
222		2	795377
221	M	4	794082
220	A	2	794090
218	A	5	776499
216		2	795171
215		2	795365
544	B	2	795356
212	M	2	795245
210	A	3	770568
209		3	795334
208		2	794176
207		3	794119
202	M	2	792044
163		4	794749
183		6	795060
181		4	794619
180	A	2	793945
162	M	4	750781
160		3	795129
143	M	2	795343
112		3	795066
111	M	2	793802
107		2	795162
561		2	795389
108		2	795502
116		2	795527
337		2	795379
440		2	795510
502		2	795450
508		2	795340
455		2	795426
544		2	795482
219		1	795442
240		2	795410
430		2	795475
591	M	2	795220
247	M	2	795528
245		2	795316
RN		2	795508
583		3	795411
1336		2	795335
223		2	795099
548		2	795311
214		2	795534
1331		2	795411
430		2	795569
444		2	795619
225		3	795601
RN	B	1	791010
RN	B	1	791816
RN	M/M	4	793702
RN	B	1	793225
RN	B	1	794707
RN	B	1	794709
RN	B	1	794794
RN		2	795508
1336		2	795335
1331		2	795411
1325	M	2	794561
1311		2	795053
1304		2	795440
631		2	793852
630		3	794274
628	A	4	790947
623		2	793028
622		3	793895
614	M	3	794622
613	M	3	793923
608		2	794560
603		2	793790
591	M	2	795220
589	A	2	794553
626		3	794431
587	M	2	794292
585	M	3	794667
583		3	795411
582	A	3	795153
581	A	3	795154
572	A	4	795163
571	M	2	795146
570	M	4	792032
569	A	4	795143
568	M	3	792552
567	A	6	794057
566	A	6	795362
565	A	5	793743
563	A	3	794219
562	M	6	791794
513	M	6	792827
552		3	794907
551	A	3	793040
550		3	794915
549	M	4	791874
548		2	795311
547	A	3	794208
546	M	3	793722
545	A	4	757967
504	B	2	795356
544		2	795482
543	M	2	791246
541	M	3	788543
532		2	795061
531		2	795352
525		4	793372
524	A	3	790234
523		2	795341
522		3	795467
520	A	6	784687
519	M/A	6	770929
518		8	793983
517	M	2	794226
516		2	794250
515		2	794980
505		2	795389
512	A	6	784315
510	M	4	794110
509		3	795271
508		2	795340
507		2	795183
506		3	795067
503		2	795366
502		2	795450
452		2	795545
451		2	794231
449		2	795373
447		2	795426
445		2	794402
444		2	795619
443		2	795112
442		2	795422
441	M	2	767668
440		2	795510
439		2	794150
438	B	2	794900
436		2	795216
435		2	795520
434		2	795174
432		2	795257
431		2	795175
430		2	795569
353		2	795344
352		2	794752
349		2	795281
342		2	794712
340		2	795014
339		2	794536
337		2	795379
336		2	795110
335		3	785266
334		2	794826
324		1	795268
322		2	793175
321		3	795180
316	M	2	793527
314		2	795346
312	M	1	794899
311		2	795524
309		2	794131
303		2	795278
302		2	795405
247	M	2	795528
245		2	795316
241		2	795446
240		2	795410
238		2	795332
236		2	794737
235	M	2	795001
226	M	2	795228
225		3	795601
223		2	795099
221	M	4	794082
219		1	795442
218	A	5	776499
217	B	2	795127
216		2	795171
215		2	795365
214		2	795534
212	M	2	795245
210	A	3	770568
209		3	795334
208		2	794176
204		2	794917
202	M	2	792044
183		6	795060
181		4	794619
180	A	4	793945
163		4	794749
162	M	4	750781
143	M	2	795343
138		2	795541
116		2	795527
112		3	795066
111	M	2	793802
108		2	795502
1330		2	795295
454		2	795531
234		2	795511
455		2	795649
348		3	795629
586		3	795553
588		1	795560
313		2	795530
604		2	795451
1306		2	795381
164		2	795645
182		2	795656
328		2	795634
326		3	795666
205		2	795603
141		1	795606
448		2	795671
246		2	795692
204		2	795751
5		1	795731
1333		1	795364
1428		1	795744
102		2	795621
347		3	795750
584		2	795532
505		2	795733
143		1	795792
RN	M/M	4	793702
RN	B	1	791010
RN	B	1	791816
RN	B	1	793225
RN	B	1	794707
RN	B	2	794709
RN	B	1	794794
RN		2	795508
1333		1	795364
1331		2	795411
1330		2	795295
1325	M	2	794561
1306		2	795381
1304		2	795440
628	A	4	790947
626		3	794431
623	M	2	793028
622		3	793895
613	M	3	793923
608	M	2	794560
604		2	795451
603		2	793790
591	M	2	795220
589	A	2	794553
587	M	2	794292
586	A	3	795553
585	M	3	794667
584		2	795532
583	M	3	795411
582	A	3	795153
581	A	3	795154
572	A	4	795163
570	M	4	792032
569	A	4	795143
568	M	3	792552
567	A	4	794057
566	A	6	795362
565	A	5	793743
563	M	3	794219
562	M	6	791794
552		3	794907
551	A	3	793040
550		3	794915
549	M	4	791874
571	M	2	795311
547	A	3	794208
546	M	3	793722
545	A	4	757967
544	M	2	791246
541	M	3	788543
532	B	2	795061
531		2	795352
525	A	4	793372
524	A	3	790234
522		3	795467
520	A	6	784687
519	M/A	6	770929
518		8	793983
517	M	2	794226
515		2	794980
513	M	6	792827
512	A	6	784315
510	M	4	794110
509		3	795271
508		2	795340
507		2	795183
506	M	3	795067
505		2	795733
504	B	2	795356
236		2	795366
502		2	795450
455		2	795649
454	M	2	795531
452		2	795545
451		2	794231
448	B	2	795671
447		2	795426
445		2	794402
443		2	795112
502		2	795422
441	M	2	767668
440	B	2	795764
439		2	794150
438	B	2	794900
436		2	795789
435	M	2	795520
431	M	2	795175
353	M	2	795344
352		2	794752
348		3	795629
347		3	795750
342		2	794712
340		2	795014
339		2	794536
337	M	2	795379
334		2	794826
328		2	795634
326		3	795666
321	M	3	795180
316	M	2	793527
314		2	795346
313		2	795530
312	M	1	794899
311	M	2	795524
309		2	794131
303		2	795278
302	M	2	795405
247	M	2	795528
246	M	2	795692
246		2	795746
245		2	795316
241		2	795446
240		2	795410
238		2	795332
234		2	795511
225		3	795601
223		2	795099
218	A	5	776499
216		2	795171
214	M	2	795534
210	A	3	770568
209	M	2	795334
208		2	794176
205		2	795603
204		2	795751
202	M	2	792044
183		6	795060
181		4	794619
180	A	4	793945
165		2	795656
164		2	795645
163		4	794749
162	M	4	750781
141		1	795606
138		2	795541
116		2	795527
111	M	2	793802
108		2	795502
102		2	795621
235	M	2	795701
322		2	795807
242		1	795766
516	A	2	795688
561		2	795638
564		2	795821
1428		2	795744
449		2	795765
446		2	795675
444		2	795791
434		2	795771
450		2	795345
139		2	795747
336		2	795834
306		2	795824
1301		2	795878
143		2	795792
432		2	795801
211		2	795857
317		2	795683
305		3	795779
529		2	795822
349		1	795844
RN	M	2	795825
184		4	795813
1314		2	795650
212		2	795793
220		2	795926
2		2	795889
302		2	795945
530		2	795533
561	A	3	795906
109		2	795852
324		1	795915
1329		2	795897
RN	M/M	4	793702
RN	B	1	791010
RN	B	1	793225
RN	B	1	794707
RN	B	2	794709
RN	B	1	794794
RN		2	795508
RN	M	2	795825
1428		2	795744
1329		2	795897
1314		2	795650
1306		2	795381
1301		2	795878
623	M	2	793028
622		3	793895
613	M	3	793923
608	M	2	794560
604		2	795451
589	A	2	794553
586	A	3	795553
583	M	3	795411
582	A	3	795153
581	A	3	795154
572	A	3	795163
571	M	2	795311
570	M	4	792032
569	A	4	795143
568	M	3	792552
567	A	2	794057
566	A	6	795362
565	A	5	793743
564	M	3	795821
562	M	5	791794
561	A	3	795906
551	A	3	793040
550		3	794915
549	M	4	791874
547	A	3	794208
546	M	3	793722
545	A	4	757967
544	M	2	791246
541	M	2	788543
532	B	2	795061
530		2	795533
529		2	795822
525	A		793372
524	A	3	790234
522		3	795467
520	A	6	784687
519	M/A	6	770929
518		8	793983
517	M	3	794226
516	A	2	795688
515		2	794980
513	M	6	792827
512	A	6	784315
510	M	6	794110
509		3	795271
508	M	3	794219
507		2	795183
506	M	6	795067
505		2	795733
502		2	795422
455		2	795649
454	M	2	795531
453		2	795838
452		2	795545
451		2	794231
450		2	795345
449		2	795765
447		2	795426
446		2	795675
445		2	794402
444		2	795791
441	M	2	767668
439		2	794150
436		2	795789
435	M	2	795520
434		2	795771
432		2	795801
430		2	795860
353	M	2	795344
352		2	794752
347		3	795750
340		2	795014
339		2	794536
337	M	2	795379
336		2	795834
326		3	795666
321	M	3	795180
317		2	795683
316	M	2	793527
314		2	795346
313		2	795530
309		2	794131
306		2	795824
305		3	795779
303		2	795278
302		2	795945
301		2	795892
246	M	2	795692
246		2	795746
242		1	795766
241		2	795446
240		2	795410
235	M	2	795701
231		3	794907
226		2	795638
225		2	795601
223		2	795099
220		2	795926
218	A	6	776499
216		2	795171
214	M	2	795534
212		2	795793
211		2	795857
210	A	3	770568
209	M	2	795334
208		2	794176
205		2	795603
204		2	795889
202	M	2	792044
201	B	2	795356
184		4	795813
183		6	795060
181		4	794619
180	A	4	793945
163		4	794749
162	M	4	750781
143		2	795792
141		1	795606
139		2	795747
111	M	2	793802
109		2	795852
RN	M/M	4	793702
RN	B	1	791010
RN	B	1	793225
RN	B	1	794707
RN	B	2	794709
RN	B	1	794794
RN	M	2	795508
RN	M	2	795825
1329	M	2	795897
1314	B	2	795650
623	M	2	793028
619	M	2	794560
614	M	2	795983
613	M	3	793923
604		2	795451
589		2	796031
586	A	3	795553
583	M	3	795411
582	A	4	795153
581	A	4	795154
572	A	4	795163
571		2	796065
570	M	4	792032
569		3	796103
568	M	2	792552
567		4	796078
566	A	4	795362
565		2	795991
564		3	795422
563	A	5	793743
562	M	5	791794
561		2	796088
551	A	3	793040
550		3	794915
549	M	6	791874
548	A	3	795906
546	M	3	793722
545	A	4	757967
544	M	2	791246
543	M	2	795311
541	M	2	788543
530		2	795533
529		2	795822
526		3	795970
525	A	2	793372
524	A	3	790234
523		2	795805
522		3	795467
520	A	6	784687
519	M/A	6	770929
518		8	793983
516	A	2	795688
515		3	796092
512	A	6	784315
510	M	6	794110
509		2	796066
508	M	3	794219
507		2	796049
506	M	6	795067
505		2	795733
504	M	3	795821
503		2	795699
454	A	2	795531
453		2	795838
452		2	795545
451		2	794231
450		2	795345
447		2	795426
442		2	796033
441	M	2	767668
438	B	3	796040
436	M	2	795649
435	M	2	795520
432	M	2	795801
431	M	2	795860
353	M	2	795344
349		2	795894
347		1	796098
342		2	796095
339	M	2	794536
334		2	795537
336		2	795834
325		3	795952
324	B	2	796069
322		2	795183
321	B	3	795180
318		2	795792
316	M	2	793527
314		2	795346
313		2	795530
305	M	3	795779
303		2	795278
302		2	795945
243	M	3	794226
241		2	795446
235	M	2	795701
223		2	795099
220		2	795926
218	A	7	776499
216		2	796062
214	M	2	795534
212	B	2	795793
210	A	3	770568
209	M	2	795334
208		2	794176
205		2	795603
204		2	795889
202	M	2	792044
185		4	796058
184		4	795813
183		6	795060
180	A	4	793945
163		4	794749
162	M	4	750781
141		2	795606
111	M	2	793802
105		1	794619
102		2	795967
233		2	796077
528		2	796087
531		2	795808
532		2	796081
236		2	796080
103		2	796125
165		2	795855
164		2	796070
517		3	796128
348		2	796042
513		2	796006
446		2	796135
552		2	795840
RN		4	794479
350		2	795910
224		2	796113
588		2	795691
585		2	795891
211		3	796152
434		2	796104
142		2	796160
433		2	796118
225		2	796166
203		3	796109
1331		2	796206
RN	M	2	793702
RN	B	1	791010
RN	B	1	793225
RN	B	1	794707
RN	B	1	794709
RN	B	1	794794
RN	M	2	795825
RN	M/M	4	794479
1331		2	796206
1329	M	2	795897
1314	B	2	795650
634	B	3	795180
623	M	2	793028
619	M	2	794560
614	M	2	795983
613	M	3	793923
604		2	795451
591	A	4	795154
589		2	796031
588		2	795691
586	A	3	795553
585		2	795891
583	M	3	795411
582	A	4	795153
581		4	796098
572	A	4	795163
552		2	796065
570	M	3	792032
569	M	3	796103
567	M	3	796078
566	M	4	795362
565	M	2	795991
516		3	795422
563	M	5	793743
562	A	5	791794
568	A	4	796088
551	A	3	793040
549	M	6	791874
548	A	2	795906
546	M	3	793722
545	A	4	757967
544	M	2	791246
543	M	2	795311
541	M	2	788543
532		2	796081
530		2	795533
232		2	795822
528		2	796087
526		3	795970
525	A	2	793372
524	A	3	790234
523		2	795805
522	M	3	795467
521	A	6	784315
520	A	6	784687
519	M/A	6	770929
518	M	8	793983
517		3	796128
336	M	6	795688
515	M	3	796092
431		2	796006
512	M	2	792552
510	M	4	794110
509	B	2	796066
508	M	3	794219
507		2	796049
506	M	6	795067
505		2	795733
503	M	2	795699
449	M	2	796195
447	M	2	795426
446	M	2	796135
445	M	2	796175
443	B	2	796149
442	M	2	796033
441	M	2	767668
440		2	796110
438	B	3	796040
437	M	2	796230
436	M	2	795649
435	M	2	796160
434	M	2	796104
433		2	796118
430		2	796171
350	B	2	795910
349	M	2	795894
342		2	796095
339	M	2	794536
335		2	795792
334		2	795537
325		3	795952
324	B	2	796069
504	M	2	795183
316	M	2	793527
314	M	2	795346
302		2	795945
243	M	3	794226
241	M	3	795821
236		2	796080
235	M	2	795701
233		2	796077
225		2	796166
224		2	796113
222		2	795840
220		2	795926
218	A	7	776499
214	M	2	795534
213		3	794915
211		3	796152
210	A	3	770568
209	M	2	795334
208		2	794176
205		2	795603
203		3	796109
185	A	4	796058
184	A	4	795813
180	A	4	793945
165		2	795855
164		2	796070
163		4	794749
162	M	4	750781
161		6	795060
111	M	2	793802
105		1	794619
103		2	796125
102		2	795967
234		2	796258
584		3	796259
181		2	796239
439	M	2	796073
444		2	796257
454	M	2	796242
221	M	2	796165
352		2	796184
1308	M	2	796267
341	M	3	796127
215		2	796276
116		2	796285
202	M	3	796280
448		2	796227
1324		2	796189
542		2	796121
1322		2	796247
590		2	796099
1333		2	796218
142		2	796271
1310		2	796306
452		2	796223
568	A	4	796205
201		3	796297
606		1	7961396
629		2	796262
571	M	2	796153
513	B	1	796191
239		2	795642
RN	M	2	793702
RN	B	1	791010
RN	B	1	793225
RN	B	1	794707
RN	B	1	794709
RN	B	1	794794
RN	M	2	795825
RN	M/M	4	794479
1331		2	796206
1324		2	796189
1322		2	796247
1314	B	2	795650
1310		2	796306
1308	M	2	796267
614	B	2	795180
629		2	796262
623	M	2	793028
619	M	2	794560
613	M	3	793923
604		2	795451
591	M	3	795154
590		2	796099
589		2	796031
588		2	795691
586	M	3	795553
585		2	795891
584		3	796259
583	M	2	795411
582	M	4	795153
581	M	4	796098
572	A	4	795163
571	M	3	796153
570	M	3	792032
568	A	4	796205
567	M	5	796078
565	M	2	795991
563	M	5	793743
562	A	5	791794
561	A	4	796088
552		4	796065
551	A	3	793040
550	M	5	795362
549	M	6	791874
548	A	2	795906
546	M	3	793722
545	A	4	757967
544	M	2	791246
542		2	796121
541	M	2	788543
530		2	795533
528		2	796087
526		3	795970
525	A	2	793372
622	A	2	790234
522	M	3	795467
521	A	6	784315
520	A	6	784687
519	M/A	6	770929
518	M	8	793983
517		3	796128
516		2	795422
515	M	3	796092
512	M	2	792552
510	M	4	794110
509	B	2	796066
508	M	3	794219
322		2	796049
506	M	6	795067
505		2	795733
504	M	3	795183
503	M	2	795699
454	M	2	796242
452	M	2	796223
450		2	796395
449	M	2	796195
448		3	796227
445	M	2	796175
444		2	796257
442	B	2	796033
441	M	2	767668
440		2	796110
439	M	2	796073
438	B	3	796040
437	M	2	796230
436		2	796330
434	M	2	796104
431		2	796006
430	M	2	796171
352		2	796184
350	B	2	795910
349	M	2	795894
342		2	796095
341	M	3	796127
339	M	2	794536
524	M	6	795688
334		2	795537
324	B	2	796069
316	M	2	793527
315		2	796274
314	M	2	795346
244		2	796033
243	M	3	794226
353		2	796278
547		2	795642
236		2	796080
235	M	2	795701
234		2	796258
233		2	796077
232		2	795822
226		2	796081
225		2	796166
224		2	796113
221	M	2	796165
220		2	795926
241	M	3	795821
217		1	796339
215		2	796276
214	M	2	795534
213		3	794915
211		2	796152
210	A	3	770568
208		2	794176
205		2	795603
203		2	796109
202	M	3	796280
201		3	796297
185	A	6	796058
184	A	6	795813
180	A	5	793945
165		2	795855
101		2	796070
162	M	4	750781
161		7	795060
142		2	796271
116		2	796285
165		2	796239
111	M	2	793802
105		1	794619
103		2	796125
102		2	795967
432		2	796320
564		2	796372
569		2	796311
218	A	7	776499
354		2	796290
1304		2	796345
1309		2	796347
433		2	796373
303		2	796423
1333		2	796389
307		3	796428
1311		2	796352
1317		2	796400
514		2	796332
607		2	796028
584		2	796505
587		2	795988
625		2	796461
628		2	796449
330		3	796507
RN	B	1	793702
RN	B	1	791010
RN	B	1	793225
RN	B	1	794707
RN	B	1	794709
RN	B	1	794794
RN	M	2	795825
RN	M/M	4	794479
1333		1	796389
1331	A	2	796206
1317	M	2	796400
1314	B	2	795650
1311		2	796352
1310		2	796306
1309		2	796347
1308	M	2	796267
1304	M	2	796345
629		2	796262
583		3	796449
625		3	796461
623	M	2	793028
622	A	2	790234
619	M	2	794560
614	B	2	795180
613	M	2	793923
607		2	796028
604		2	795451
591	M	3	795154
624		2	796099
631		2	796031
588		2	795691
587		2	795988
586	M	3	795553
584		2	796505
621	M	2	795411
582	M	4	795153
581	M	4	796098
572	A	6	795163
571	M	4	796153
570	M	3	792032
569	M	3	796311
568	A	4	796205
544	M	4	796078
542	M	2	795991
509	M	2	796372
563	M	5	793743
562	A	5	791794
551	A	4	796088
552		4	796065
550	M	4	795362
549	M	6	791874
548	A	2	795906
567		2	795642
546	M	3	793722
545	A	4	757967
437	M	2	791246
541	M	2	788543
528		2	796087
526		2	795970
525	A	4	793372
524	M	6	795688
522	M	3	795467
521	A	6	784315
520	A	6	784687
519	M/A	6	770929
518	M	8	793983
517		3	796128
516		2	795422
514		2	796332
512	M	2	792552
510	M	4	794110
509	B	2	796066
508	M	3	794219
505		2	795733
504	M	2	795183
503	M	2	795699
452	M	2	796223
450		2	796395
449	M	2	796195
448	A	3	796227
445	M	2	796175
442	B	2	796033
441	M	2	767668
440	M	2	796110
437	M	2	796230
433	B	2	796373
432	M	2	796320
431	A	2	796006
354		2	796290
353		2	796278
352		2	796184
350	B	2	795910
342		2	796095
341	M	3	796127
339	M	2	794536
334		1	795537
330		3	796507
322		2	796049
315		5	796274
314	M	2	795346
307		3	796428
303	B	2	796423
244	M	2	796033
243	M	3	794226
241	M	3	795821
233		2	796077
229		3	796518
226		2	796081
224		2	796113
221	M	2	796165
220		2	795926
218	A	7	776499
213		3	794915
212	A	3	793040
211		2	796152
210	A	3	770568
203		2	796109
202	M	3	796280
201		3	796297
185	A/A	6	796058
184	A/A	8	795813
180	A/A	10	793945
113		2	795855
165	M	2	796239
162	M	4	750781
161	M	6	795060
103		2	796125
101		2	796070
313		2	796502
317		2	796427
215		2	796562
227		2	796493
561	M	2	796552
529		2	796571
340		2	796361
312		2	796496
506		2	796580
523		2	796568
513		2	796415
222		2	796484
1307		2	796289
435		1	796485
447		2	796420
430		2	796524
216		2	796570
236		1	796512
246		2	796465
566		2	796548
329		2	796509
205		2	796531
116		2	796589
107		2	796283
1334		2	796468
452		2	796567
451		2	796593
434		2	796602
RN		2	796255
567	M	3	796575
211		2	796663
1312		2	796628
626		2	795849
1326		1	796499
RN	B	1	793702
RN	B	1	791010
RN	B	1	793225
RN	B	1	794707
RN	B	1	794709
RN	B	1	794794
RN	M	2	795825
RN	M/M	4	794479
RN		2	796255
1334		2	796468
1331	A	2	796206
1326		1	796499
1317	M	2	796400
1314	B	2	795650
1312	M	3	796628
1311		2	796352
1309		2	796347
1308	M	2	796267
1307		1	796289
1304	M	2	796345
629		2	796262
626		2	795849
584	A	4	796461
624		2	796099
623	M	2	793028
622	A	2	790234
621	M	2	795411
619	M	4	794560
614	B	2	795180
613	M	2	793923
607		2	796028
588		2	795691
587		2	795988
586	M	3	795553
617	B	2	796505
583	A	4	796449
582	M	3	795153
589	M	3	796098
572	A	5	795163
570	M	2	792032
569	A	3	796311
568	A	2	796205
567	M	3	796575
502		2	796548
565	M	3	795642
563	M	6	793743
562	A	5	791794
561	M	2	796552
552		4	796065
551	A	4	796088
549	A	5	791874
548	A	1	795906
546	M	3	793722
545	A	4	757967
544	M	4	796078
541	M	2	788543
530	M	2	795970
528		2	796087
525	A	4	793372
524	M	6	795688
523		2	796568
522	M	4	795467
521	A	6	784315
520	A	6	784687
519	M/A	6	770929
518	M	8	793983
516		2	795422
515	M	4	796153
219		2	796332
513		2	796415
512	M	2	792552
510	M	4	794110
509	M	2	796372
508	M	3	794219
506		2	796580
505		2	795733
504	M	3	795183
503	M	2	795699
452		2	796567
451		2	796593
449	M	2	796195
448	A	2	796227
447		2	796420
445	M	2	796175
442	B	2	796033
441	M	2	767668
440	M	2	796110
437	M	2	791246
434		2	796602
432	M	2	796320
431	A	2	796006
430		2	796524
354		2	796290
352		2	796184
350	B	1	795910
342		2	796095
341	M	3	796127
340		2	796361
339	M	2	794536
337		2	796571
335		2	796598
334		1	795537
330		3	796507
329		2	796509
322		2	796049
317		2	796427
315		5	796274
313		2	796502
312		2	796496
307		3	796428
303	B	2	796423
246		2	796465
244	M	2	796033
243	M	3	794226
241	M	3	795821
236		1	796512
233		2	796077
229		3	796518
227		2	796493
224		2	796113
222		2	796484
221	M	2	796165
220		2	795926
218	A	7	776499
216		2	796570
215		2	796562
213		3	794915
212	A	3	793040
211		2	796663
210	A	3	770568
209	M	4	795362
205		2	796531
185	A/A	6	796058
184	A/A	8	795813
180	A/A	10	793945
165	M	2	796239
162	M	4	750781
116		2	796589
113		2	795855
107		1	796283
103		2	796125
511		3	796537
507		2	796701
235		1	796632
444		2	796679
454		2	796577
547		2	796746
550		2	796625
564	A	4	796694
566	B	2	796647
568	A	4	796691
133		2	796637
230		2	796419
328		1	796433
452		2	796737
234		T	796667
585		3	796732
RN		1	796281
240		2	796807
204		2	796528
226		2	796081
RN	B	1	793702
RN	B	1	791010
RN	B	1	793225
RN	B	1	794707
RN	B	1	794709
RN	B	1	794794
RN	M	2	795825
RN	M/M	4	794479
RN		2	796255
RN		1	796281
1331	A	2	796206
1317	M	2	796400
1312	M	3	796628
1307		1	796289
1304	M	2	796345
629		2	796262
626	A	2	795849
623	M	2	793028
621	M	2	795411
619	M	4	794560
614	B	2	795180
613	M	2	793923
607		2	796028
589	M	3	796098
587		2	795988
586	M	3	795553
585		3	796732
584	A	4	796461
583	A	4	796449
582	M	3	795153
572	A	5	795163
570	M	2	792032
569	A	3	796311
568	A	4	796691
567	M	3	796575
566	B	2	796647
565	M	3	795642
564	A	4	796694
563	M	6	793743
562	A	5	791794
552		4	796065
551	A	4	796088
550		2	796625
549	A	5	791874
547		2	796746
546	M	3	793722
545	A	4	757967
544	M	4	796078
541	M	2	788543
532	M	2	796552
530	M	2	795970
528		2	796087
525	A	4	793372
523		2	796568
522	M	5	795467
521	A	6	784315
520	A	6	784687
519	M/A	6	770929
518	M	8	793983
517	M	6	795688
516		4	795422
515	M	4	796153
513		2	796415
512	M	2	792552
511		3	796537
510	M	4	794110
509	M	2	796372
508	M	3	794219
507		2	796701
506		2	796580
454		2	796577
452		2	796737
450		2	796761
448	A	2	796227
447		2	796420
441	M	2	767668
440	M	2	796110
437	M	2	791246
436		2	796738
431	A	2	796006
352		2	796184
350	B	1	795910
347	M	3	795183
342		2	796095
341		2	796548
340		1	796361
339	M	2	794536
337		2	796571
328		1	796433
322		2	796049
317		2	796427
315		5	796274
313		2	796502
310		2	796770
307		3	796428
246		1	796465
243	M	3	794226
240		2	796807
233		2	796077
230		2	796419
226		2	796081
222		2	796484
221	M	2	796165
220		2	795926
219		2	796332
218	A	7	776499
215		2	796562
213		3	794915
212	A	3	793040
211		2	796663
210	A	3	770568
209	M	4	795362
204		2	796528
185	A/A	6	796058
184	A/A	8	795813
180	A/A	10	793945
165	M	2	796239
162	M	4	750781
133		2	796637
116		2	796589
103		2	796125
RN	B	1	793702
RN	B	1	791010
RN	B	1	793225
RN	B	1	794707
RN	B	1	794709
RN	B	1	794794
RN	M	2	795825
RN	M/M	4	794479
RN	M	2	796255
RN	B	1	796281
1601		2	796897
1331	A	2	796206
626	M	3	795849
625	M	2	796028
623	M	2	793028
619	A	4	794560
614	M	2	795180
613	M	2	793923
590		2	796884
588		3	796948
587		3	795988
586		2	796863
585		3	796732
584	A	3	796461
583	A	4	796449
582	M	3	795153
581		3	796874
572	A	5	795163
571	M	3	796885
570	M	3	792032
569	M	3	796311
568	A	4	796691
567	M	2	796932
564	A	4	796694
562	A	5	791794
561		2	796877
552		4	796065
551	A	4	796088
549	A	5	791874
548		3	796943
547	M	8	793743
546	M	3	793722
545	A	4	757967
544	M	4	796078
543		3	796881
541	M	2	788543
532	M	2	796552
530	M	2	795970
528	M	3	796913
525	M	4	793372
524		2	796852
523		2	796568
522	M	6	795467
521	A	6	784315
520	A	6	784687
519	M/A	6	770929
518	M	8	793983
517	M	6	795688
516		4	795422
515	M	2	796153
513		2	796415
512	M	2	792552
511		3	796537
510	M	6	794110
508	M	3	794219
504		2	796081
448	A	2	796227
444	M	2	796372
441	M	2	767668
437	M	2	791246
433		2	796886
431	A	2	796006
352		2	796184
338		2	796739
334	B	2	796647
322		2	796049
317		2	796427
315		5	796274
310		2	796770
243	M	3	794226
238	M	3	795642
237	B	2	796625
221	B	2	796837
218	A	6	776499
213		3	794915
212	A	3	793040
211	M	2	796663
210	A	3	770568
209	M	4	795362
207	M	2	796824
204		2	796528
185	A/A	6	796058
184	A/A	10	795813
180	A/A	8	793945
162	M	4	750781
141		2	796910
139		2	796952
116	M	2	796589
105	M	2	796536
103	M	2	796125
526	M	3	796854
527		2	796680
529		2	796703
502		2	796923
503		2	796870
506		2	796935
507		2	796875
106	M	2	796945
439		2	796965
436		2	797023
446		2	796961
453		2	797026
336		2	796964
563		4	797033
228		2	797034
240	A	4	796975
231	M	3	797028
110		2	797059
341		2	796951
134		1	795828
335		3	797047
1335		2	796649
108		2	796950
208		2	796962
RN	B	1	793702
RN	B	1	791010
RN	B	1	793225
RN	B	1	794707
RN	B	1	794709
RN	B	1	794794
RN	M	2	795825
RN	M/M	2	794479
RN	M	1	796255
RN	B	1	796281
1601		2	796897
1335		2	796649
1331	A	2	796206
632	M	3	795153
626	M	3	795849
625	M	2	796028
623	M	2	793028
619	A	4	794560
615		2	796884
614	M	2	795180
613	M	2	793923
582		3	796948
588		3	795988
586		2	796863
585		3	796732
634	A	3	796461
583	A	4	796449
590		3	796874
572	A	6	795163
505	M	3	796885
570	M	3	792032
552	M	3	796311
568	A	4	796691
564	A	4	796694
563	A	4	797033
562	A	3	791794
561	B	1	796877
551	M	3	796088
549	A	5	791874
548		3	796943
547	M	8	793743
546	M	3	793722
545	A	4	757967
544	M	4	796078
543		3	796881
541	M	2	788543
529		2	796703
525	M	4	793372
524		2	796852
523		2	796568
522	M	6	795467
521	A	4	784315
520	A	6	784687
519	M/A	6	770929
518	M	8	793983
309	M	6	795688
515	M	2	796153
514		2	797094
513		2	796415
511		3	796537
510	M	6	794110
507	M	2	796875
506		2	796935
503		2	796870
502		3	796923
453		2	797026
452		2	797079
451		2	796959
446	A	2	796961
444	M	2	796372
443	B	2	797062
441	M	2	767668
439	B	2	796965
437	M	2	791246
436	B	2	797023
433		2	795422
354	M	2	796932
341		2	796951
338		2	796739
336		2	796964
335		3	797047
334	B	2	796647
317	M	2	796427
315	B	5	796274
310	M	3	796913
302		4	796065
240	A	4	796975
238	M	3	795642
231	M	3	797028
228		2	797034
221	B	2	796837
218	A	6	776499
216	M	2	796854
213		3	794915
212	A	2	793040
211	M	2	796663
210	A	3	770568
208	M	2	796962
207	M	2	796824
204	M	2	796528
185	M	5	796058
184	A/A	10	795813
180	A/A	8	793945
162	M	4	750781
139	B	2	796952
183		1	795828
116	M	2	796589
110		2	797059
108		2	796950
106	M	2	796945
105	M	2	796536
103	M	2	796125
144		2	797076
527	M	3	796995
508		2	797143
230	M	2	797095
163		2	796949
182		2	796984
566	A	4	797064
134		2	797144
239		2	796441
516		2	797121
140	B	2	796968
350		2	797049
339		2	796999
304		2	797097
RN	M/B	3	796564
322		2	797173
353		2	797185
201		2	797224
306		2	797168
227		2	796914
234		2	796851
209		1	797111
328		3	797205
341		2	797213
104		2	797135
569	A	4	797259
633		2	796986
443		2	797231
RN	B	1	793702
RN	B	1	791010
RN	B	1	794707
RN	B	1	794709
RN	B	1	794794
RN	M	2	795825
RN	M/M	2	794479
RN	M	1	796255
RN	B	1	796281
RN	M/B	3	796564
1335		2	796649
1331	A	2	796206
634	M	3	796461
633	B	2	796986
632	B	3	795153
630	B	3	795988
626	M	3	795849
624		2	797190
[truncated: 10,173 more rows]

[truncated: 8 more sheets: Ene-Feb-Mar 2014, Abril-May-Jun 2014, Jul-Ago-Sep 2014, Oct-Nov-Dic 2014, Ene-Feb-Mar 2015, Abril-May-Jun 2015, Julio-Ago-Sep 2015, Oct-Nov-Dic 2015]
